# Supplementary material for: A heterophil/lymphocyte-selected population reveals the phosphatase PTPRJ is associated with immune defense in chickens
Source: Commun Biol. 2023 Feb 18;6:196. doi: 10.1038/s42003-023-04559-x (PMC9938895; doi:10.1038/s42003-023-04559-x)
Supplement: Supplementary file 3 — Supplementary Data 1-11 [file 42003_2023_4559_MOESM3_ESM.xlsx]

## Sheet: Supplementary Data 1
Breeds	Group	Mortality rate)	Total Number	Phenotype（H/L）	Strain and dosage
SPF White leghorn	low H/L	14.29%(12hpi)	28	0.28±0.09	ST:21484,CICC; 2.40x1012CFU
	high H/L	21.05%(12hpi)	19	1.27±0.33
JXH chicken	low H/L	10.00%(72hpi)	40	0.10~0.35	ST:21484,CICC;>5x109CFU
	middle H/L	13.33%(72hpi)	45	0.36~0.55
	high H/L	31.11%(72hpi)	45	0.56~0.80
JXH chicken	low H/L	16.67%(13dpi)	72	0.19±0.00(male parent,3);	SE:50041,CICC;>5x109CFU
				0.18±0.05(female parent,9)
	high H/L	22.86%(13dpi)	70	0.39±0.03(male parent,3);
				0.60±0.08(female parent,9)
Selection line 10th generation	selected	2.8% (72 hpi)	35	NA	ST:21484, CICC; 5x109 CFU
	non-selected	11.6% (72 hpi)	60	NA
Selection line 10th generation	selected	12.0% (72 hpi)	116	NA	ST:21484, CICC; 2.5x1010 CFU
	non-selected	20.0% (72 hpi)	30	NA
Selection line 12th generation	selected	4.44% (24 hpi)	90	NA	ST:21484, CICC; 8.97x1011 CFU
	non-selected	10.00% (24 hpi)	90	NA
Note: hpi, hours post infection; dpi, days post infection.

## Sheet: Supplementary Data 2
Population	N	Fgenome	Ho	He	O（HOM）	E（HOM）
G5	43	0.046	0.315009	0.330161	6.00076e+06	5.86798e+06
G9	92	0.066	0.303792	0.324665	5.99112e+06	5.81364e+06
NS	92	0.1	0.29097	0.323601	6.1831e+06	5.8997e+06
He : expected heterozygosity ，
Ho: observed heterozygosity
O(HOM) : average number observe the of homozygotes ；
E(HOM): average number of expected homozygotes

## Sheet: Supplementary Data 3
Population	GenAgo	Ne	dist	r2	r2SD	items
G9	13	222	3747091	0.029131	0.0466322	26078789
G9	15	240	3271876	0.030893	0.0496412	24284957
G9	17	260	2842580	0.032705	0.052867	22886769
G9	20	284	2459143	0.0345983	0.0562376	21460633
G9	23	309	2115558	0.0368352	0.0597266	19912333
G9	27	335	1809718	0.0396355	0.0639917	18608714
G9	32	360	1540000	0.0431652	0.0694375	17517936
G9	38	381	1302855	0.0479319	0.0757956	15947380
G9	45	411	1095075	0.0526218	0.0823766	14606391
G9	54	438	913933	0.0587556	0.0906871	12913138
G9	66	480	757319	0.0643705	0.0977257	11537666
G9	80	531	623142	0.0702752	0.105492	10365123
G9	98	596	509381	0.076139	0.113081	9089168
G9	121	679	413174	0.0818311	0.120456	7914428
G9	150	780	332946	0.087793	0.128164	6834216
G9	187	919	266958	0.0924478	0.134683	5881681
G9	234	1070	213201	0.0987777	0.142558	4833031
G9	293	1271	170106	0.103661	0.148766	3932197
G9	367	1505	136135	0.108721	0.155207	3125375
G9	454	1843	109891	0.109859	0.159209	2507360
G9	552	2201	90425	0.111598	0.162785	1917770
G9	658	2476	75968	0.117318	0.167669	1362093
G9	759	2821	65828	0.118652	0.170042	950739
G9	847	3102	59011	0.120159	0.172513	625923
G9	914	3316	54683	0.121173	0.173616	381908
G9	958	3447	52150	0.122083	0.174548	210456
G9	983	3544	50819	0.121904	0.175146	100923
G9	995	3602	50236	0.121381	0.17442	37527
G9	999	3605	50041	0.121708	0.173578	8682
NS	13	216	3747677	0.029928	0.0489948	67298606
NS	15	231	3271958	0.0320535	0.0522872	62713898
NS	17	247	2843264	0.0344273	0.0562092	58148142
NS	20	265	2459310	0.0370033	0.0603675	53573894
NS	23	285	2115949	0.0398478	0.0646272	49284929
NS	27	308	1810507	0.0429247	0.0689851	45127843
NS	32	334	1540530	0.0463963	0.0740137	41204158
NS	38	360	1303002	0.0505432	0.0797346	37310767
NS	45	392	1095032	0.0549856	0.0858376	33593188
NS	54	427	914025	0.0601866	0.0924187	29677056
NS	65	472	757584	0.0653182	0.0992266	26210574
NS	80	529	623395	0.0704487	0.105669	23044908
NS	98	599	509431	0.0756891	0.112355	19984519
NS	120	687	413282	0.080941	0.119134	17181978
NS	150	791	333074	0.0866501	0.126354	14540220
NS	187	929	267031	0.0915892	0.132578	12198001
NS	234	1094	213257	0.0968169	0.139248	9970923
NS	293	1294	170146	0.101979	0.145397	7992230
NS	367	1540	136209	0.106499	0.151218	6306053
NS	454	1861	109981	0.108866	0.155511	4937132
NS	553	2203	90402	0.111548	0.159622	3728951
NS	658	2509	75976	0.115961	0.163995	2657556
NS	759	2850	65832	0.11757	0.166329	1851832
NS	847	3132	59016	0.119141	0.168658	1215216
NS	914	3340	54682	0.120417	0.170716	741945
NS	958	3490	52148	0.120779	0.171086	409524
NS	983	3593	50821	0.120421	0.170909	194640
NS	995	3588	50237	0.121788	0.17247	72269
NS	999	3615	50041	0.121428	0.170749	16722
NS	999	3697	50002	0.119119	0.171622	906

## Sheet: Supplementary Data 4
Population	Sex	N	H/L ratio
Low H/L	♂	10	0.15±0.02
	♀	20	0.20±0.04
High H/L	♂	10	0.71±0.09
	♀	20	0.63±0.15

## Sheet: Supplementary Data 5
gene ID	gene name	source	Bursa		Cecal		Spleen		Tonsi		Heterophil
			log2FoldChange	pvalue	log2FoldChange	pvalue	log2FoldChange	pvalue	log2FoldChange	pvalue	log2FoldChange	pvalue
ENSGALG00000015795	ADAMTS5	Fst and Pi_Ratio	0.419855	0.426516	0.421696	0.189221	1.40549	8.29562e-09	1.62261	5.87726e-13	NA	NA
ENSGALG00000055068		Fst and Pi_Ratio	NA	NA	NA	NA	NA	NA	NA	NA	NA	NA
ENSGALG00000048235		Fst and Pi_Ratio	NA	NA	NA	NA	NA	NA	NA	NA	NA	NA
ENSGALG00000050583		Fst and Pi_Ratio	NA	NA	NA	NA	NA	NA	NA	NA	NA	NA
ENSGALG00000053665		Fst and Pi_Ratio	NA	NA	NA	NA	NA	NA	NA	NA	NA	NA
ENSGALG00000050657		Fst and Pi_Ratio	NA	NA	NA	NA	NA	NA	NA	NA	NA	NA
ENSGALG00000015822		Fst and Pi_Ratio	-0.55981	0.641518	-0.168731	0.824781	-0.654765	0.167576	-0.928937	0.0972958	NA	NA
ENSGALG00000044073		Fst and Pi_Ratio	-0.760612	0.802523	NA	NA	NA	NA	0.652669	0.832426	NA	NA
ENSGALG00000015841	CLDN8	Fst and Pi_Ratio	NA	NA	-1.09582	0.612751	NA	NA	-0.400715	0.896638	NA	NA
ENSGALG00000015842	TIAM1	Fst and Pi_Ratio	-0.160608	0.326348	0.330426	0.0991613	1.32155	7.65953e-05	1.8731	4.97017e-10	-0.00522375	0.992726
ENSGALG00000015844	SOD1	Fst and Pi_Ratio	0.174799	0.0456029	0.322952	0.0857515	0.0871201	0.386835	-0.278735	0.0116145	2.74707	0.000695679
ENSGALG00000033965	SCAF4	Fst and Pi_Ratio	-0.197273	0.138635	-0.194747	0.0672915	-0.202245	0.00838483	-0.311876	1.39582e-06	1.33574	0.0160429
ENSGALG00000015879	HUNK	Fst and Pi_Ratio	-0.228363	0.217053	0.0123182	0.964974	-0.0496128	0.703706	0.299305	0.211816	NA	NA
ENSGALG00000015887	URB1	Fst and Pi_Ratio	-0.222175	0.0462831	-0.36127	0.00747507	-0.0759963	0.57963	0.128816	0.338431	-3.15049	6.40152e-08
ENSGALG00000032882	EVA1C	Fst and Pi_Ratio	-0.230514	0.30589	-0.65503	0.0512241	-1.34158	2.01223e-07	-0.872355	0.000265214	-1.54881	0.0204648
ENSGALG00000016281	DMD	Fst and Pi_Ratio	0.229491	0.569345	0.0689922	0.770664	0.658511	8.34745e-05	0.464405	0.106241	-5.81652	1.48374e-07
ENSGALG00000003930	APBA2	Fst and Pi_Ratio	0.393844	0.070035	0.145516	0.556048	0.355397	0.0894805	0.465614	0.0490034	NA	NA
ENSGALG00000003944	FAM189A1	Fst and Pi_Ratio	0.0475148	0.906554	-0.434503	0.0995104	0.329647	0.184373	-0.497506	0.077071	NA	NA
ENSGALG00000042552	TJP1	Fst and Pi_Ratio	0.272928	0.470502	-0.0369488	0.857712	0.805923	4.20937e-06	0.976569	1.41843e-08	-3.48589	6.91503e-09
ENSGALG00000004059	LRRC49	Fst and Pi_Ratio	0.155942	0.477266	-0.0830673	0.700573	0.265804	0.165644	-0.10641	0.629411	-5.53033	3.49743e-07
ENSGALG00000004087	THSD4	Fst and Pi_Ratio	-1.27355	0.0809321	0.712388	0.107524	1.60304	2.85709e-06	2.82821	3.10452e-26	-5.16933	5.53628e-16
ENSGALG00000004150	MYO1E	Fst and Pi_Ratio	0.286907	0.408663	-0.0551638	0.830318	-0.0867653	0.604845	0.0872596	0.739772	-2.25138	0.00156727
ENSGALG00000004161	CCNB1	Fst and Pi_Ratio	-0.0361314	0.783344	-0.0746118	0.674791	-0.0164931	0.889545	-0.429049	0.00263588	-1.10704	0.102805
ENSGALG00000004171	RNF111	Fst and Pi_Ratio	-0.208652	0.0736256	-0.191843	0.0963038	-0.135963	0.171715	-0.0649814	0.387328	-1.34566	0.0112143
ENSGALG00000052242		Fst and Pi_Ratio	NA	NA	NA	NA	NA	NA	NA	NA	3.4093	0.000398533
ENSGALG00000004192	SLTM	Fst and Pi_Ratio	-0.0100107	0.917634	-0.153723	0.196629	-0.13568	0.0809048	-0.0154173	0.826644	0.193219	0.744664
ENSGALG00000004204	MINDY2	Fst and Pi_Ratio	-0.0422436	0.620032	-0.0340427	0.757453	0.349415	0.000975732	0.0911678	0.242011	2.22095	0.00214985
ENSGALG00000001690	GABRB2	Fst and Pi_Ratio	NA	NA	0.479458	0.669731	1.34135	0.454667	1.00155	0.0684891	NA	NA
ENSGALG00000001153	AUTS2	Fst and Pi_Ratio	0.0577655	0.781485	-0.0543572	0.786105	0.133051	0.429721	0.370738	0.0208758	NA	NA
ENSGALG00000010718		Fst and Pi_Ratio	-0.212582	0.665819	0.145109	0.582019	1.10098	1.44186e-05	1.14877	4.5137e-05	-5.53056	5.65199e-11
ENSGALG00000033561	DGKB	Fst and Pi_Ratio	1.02088	0.27345	0.227557	0.551272	1.43491	0.000144294	1.20019	9.04933e-06	-5.94232	8.2648e-08
ENSGALG00000013124	FHOD3	Fst and Pi_Ratio	0.351366	0.469976	-0.20355	0.496652	0.533959	0.023531	0.325647	0.254614	-5.76912	1.69652e-07
ENSGALG00000031284	PTPRM	Fst and Pi_Ratio	0.311768	0.286024	0.193521	0.377291	0.616896	0.00190045	0.866177	2.47953e-08	NA	NA
ENSGALG00000006001	PRPF6	Fst and Pi_Ratio	0.572462	0.0355652	0.334955	0.29755	1.01055	0.000434846	1.3432	1.92364e-14	2.86492	3.73868e-06
ENSGALG00000006007	SAMD10	Fst and Pi_Ratio	-2.49792	0.00810223	0.242409	0.48752	-2.10377	0.00472344	-0.41325	0.264692	NA	NA
ENSGALG00000006013	ZNF512B	Fst and Pi_Ratio	-0.157825	0.189442	-0.120337	0.486533	-0.163668	0.136152	-0.0776226	0.426726	NA	NA
ENSGALG00000053105	RAP1GAP	Fst and Pi_Ratio	NA	NA	NA	NA	NA	NA	NA	NA	NA	NA
ENSGALG00000023542	ALPL	Fst and Pi_Ratio	0.0820994	0.706757	0.784359	0.0403114	0.741321	0.000414011	1.49014	1.10644e-10	NA	NA
ENSGALG00000031343	ECE1	Fst and Pi_Ratio	-0.0332304	0.582337	-0.185318	0.16433	-0.19075	0.0994448	-0.113012	0.219662	0.237533	0.682324
ENSGALG00000010084	EIF4G3	Fst and Pi_Ratio	0.00550976	0.943891	-0.024712	0.801259	0.180822	0.0554543	0.238111	0.00431261	-0.58891	0.360011
ENSGALG00000010580	STRN	Fst and Pi_Ratio	0.257521	0.234098	-0.0392285	0.910271	1.04608	0.000283026	1.03556	0.0023501	-2.146	0.000742915
ENSGALG00000011200	THBS2	Fst and Pi_Ratio	0.00743531	0.991007	0.819161	0.0157703	1.75546	1.50394e-06	1.8961	1.60842e-16	-5.62234	1.58698e-26
ENSGALG00000044799	VSIG4	Fst and Pi_Ratio	0.135703	0.420876	0.100455	0.577305	0.210759	0.1859	1.50004	2.94409e-09	3.99473	8.45876e-10
ENSGALG00000040662	HSF3	Fst and Pi_Ratio	0.0307897	0.708542	-0.408682	0.00934081	-0.373084	0.00268571	-0.378935	1.53706e-05	2.19756	3.99296e-05
ENSGALG00000037410	HEPH	Fst and Pi_Ratio	-0.267076	0.541265	0.116689	0.798483	0.670349	0.00824995	0.874158	0.0373314	-1.42908	0.0415475
ENSGALG00000030588	GALNTL6	Fst and Pi_Ratio	0.370397	0.707246	2.88456	0.0197364	-0.246054	0.764832	-1.00978	0.503853	NA	NA
ENSGALG00000020201	CEP44	Fst and Pi_Ratio	0.0104854	0.925466	-0.408988	0.0111041	-0.243609	0.0891581	-0.484111	0.00495703	-2.32116	7.63029e-06
ENSGALG00000043106	WDR17	Fst and Pi_Ratio	-0.533222	0.631318	-0.627601	0.124661	2.39367	0.179681	-0.411145	0.352728	NA	NA
ENSGALG00000010822	SPATA4	Fst and Pi_Ratio	-0.498854	0.327291	0.271182	0.682332	0.489264	0.392766	-0.905355	0.0589208	-6.29351	8.80261e-14
ENSGALG00000010837	ASB5	Fst and Pi_Ratio	0.343518	0.0289284	0.334761	0.0726689	0.507762	0.0002212	0.48076	0.00754888	-2.57852	1.97348e-05
ENSGALG00000014144	CORIN	Fst and Pi_Ratio	-0.449201	0.522701	-0.717089	0.332834	0.843424	0.229668	1.04172	0.0819911	-5.94831	2.1417e-11
ENSGALG00000014192	ATP10D	Fst and Pi_Ratio	0.27665	0.0944392	0.146165	0.379572	0.590543	0.00202452	0.917377	2.75136e-08	-4.94218	1.86686e-13
ENSGALG00000014202	GABRA4	Fst and Pi_Ratio	-0.741601	0.660685	0.776098	0.408476	-0.206899	0.85346	1.87085	0.000982815	-5.83074	4.28888e-09
ENSGALG00000042851	PPARGC1A	Fst and Pi_Ratio	-0.134039	0.758277	-0.186084	0.665754	0.760379	0.104244	0.814886	0.0117725	-5.6926	5.52806e-09
ENSGALG00000009381	SIPA1L1	Fst and Pi_Ratio	0.134769	0.0899765	0.214663	0.0547682	-0.0372014	0.827756	0.424768	1.38151e-09	1.13304	0.0373385
ENSGALG00000009491	RAD51B	Fst and Pi_Ratio	-0.235185	0.100347	-0.0792744	0.804686	-0.343279	0.0977135	-0.885285	5.49656e-19	-2.81969	3.33142e-08
ENSGALG00000009602	MYO3B	Fst and Pi_Ratio	0.179429	0.56886	0.575191	0.544468	2.29477	0.0116477	1.32516	0.0370063	-4.63245	1.46859e-13
ENSGALG00000011099	FAP	Fst and Pi_Ratio	-0.151142	0.283349	-0.505853	0.0403171	0.762192	0.00528431	0.744867	0.000638691	-1.95142	0.0115056
ENSGALG00000011104	GCG	Fst and Pi_Ratio	0.00338242	0.99078	-0.373396	0.346936	-0.0453342	0.866453	-1.23546	0.00554844	-2.41353	0.000443677
ENSGALG00000048580		Fst and Pi_Ratio	NA	NA	NA	NA	NA	NA	NA	NA	NA	NA
ENSGALG00000009027	ST6GALNAC3	Fst and Pi_Ratio	1.05526	0.113536	0.934959	0.0549562	0.989006	0.0228943	1.98344	8.59588e-08	NA	NA
ENSGALG00000035498	INPP5D	Fst and Pi_Ratio	-0.2706	0.105712	0.0927511	0.748026	-0.240008	0.0259146	0.45357	0.121733	5.06842	1.40252e-11
ENSGALG00000009134	CTTNBP2	Fst	-0.18993	0.52794	-0.413313	0.0743865	-0.33645	0.0861773	-0.146589	0.487631	-5.3258	1.59192e-06
ENSGALG00000009572	ADAMTS20	Fst	-0.0556527	0.945845	-0.533551	0.0738523	1.2169	0.0462969	0.0760589	0.765168	NA	NA
ENSGALG00000009596	TMEM117	Fst	-0.167835	0.845914	0.214681	0.514546	1.00928	0.0643512	-0.432987	0.2	NA	NA
ENSGALG00000009601	NELL2	Fst	0.668265	0.00858934	0.188302	0.313566	1.27737	1.88087e-05	1.14366	3.31377e-07	NA	NA
ENSGALG00000009895	GRIP1	Fst	-0.366725	0.112128	0.347524	0.191522	-0.387573	0.0841447	0.104478	0.608843	NA	NA
ENSGALG00000033879	CAND1	Fst	0.428238	0.162181	0.077301	0.787082	1.21648	0.000104587	1.63506	1.81847e-08	-0.793161	0.171657
ENSGALG00000027103	TSPAN19	Fst	-1.35029	0.240231	0.501987	0.813692	1.31624	0.665681	1.31509	0.515205	NA	NA
ENSGALG00000044478		Fst	-1.1067	0.562292	-0.469627	0.85752	-0.0980919	0.963131	0.0258577	0.988494	-5.50416	1.70688e-06
ENSGALG00000011992	EP300	Fst	0.128882	0.238079	0.00463833	0.975111	0.444321	0.00398386	0.511481	0.000163179	2.68109	1.11808e-06
ENSGALG00000011993	RBX1	Fst	-0.376679	0.0361871	-0.0409805	0.795704	-0.608416	0.00977837	-0.677626	1.82014e-11	-0.821096	0.402742
ENSGALG00000014750		Fst	-0.4104	0.0194853	0.0813064	0.809523	-0.379226	0.0351276	0.25601	0.46236	2.41499	0.000488341
ENSGALG00000014754		Fst	-0.196759	0.289253	0.541254	0.124828	-0.408175	0.0286152	1.02066	0.00985472	3.06434	2.33949e-06
ENSGALG00000035228	SPAG17	Fst	-0.486508	0.524852	-0.926424	0.0127129	-0.21326	0.620507	-0.328829	0.400845	-5.82323	6.70282e-08
ENSGALG00000043190		Fst	-0.389027	0.182684	-1.38319	3.59195e-05	-1.06593	0.000606689	-1.07314	9.61458e-05	NA	NA
ENSGALG00000014791	WDR3	Fst	0.152056	0.233327	-0.0552635	0.709718	0.197272	0.137473	0.451376	4.88283e-05	0.115799	0.871056
ENSGALG00000014800	ATP6V1A	Fst	0.0285045	0.655301	-0.0534641	0.656592	0.248831	0.157407	0.304373	0.00851773	3.40473	6.66912e-07
ENSGALG00000033889	NAA50	Fst	0.570762	0.0153281	0.409734	0.151782	0.873244	0.000702587	0.959759	1.66461e-21	-0.710636	0.259934
ENSGALG00000031560	USF3	Fst	-0.0321119	0.822102	-0.0917525	0.683629	0.83496	0.00438126	0.827426	7.605e-06	-0.561227	0.461482
ENSGALG00000014812	SIDT1	Fst	0.199944	0.762399	-0.35086	0.368431	0.126025	0.909858	0.11585	0.718567	NA	NA
ENSGALG00000015821	CCT8	Fst	0.499098	1.95503e-05	0.364959	0.0122857	0.538879	5.84745e-05	0.275653	4.56285e-05	0.558226	0.364778
ENSGALG00000037962	C1H21ORF59	Fst	0.113101	0.309378	-0.0396552	0.754575	-0.154509	0.153183	-0.337435	0.0237824	0.577965	0.328878
ENSGALG00000016902	GPC5	Fst	0.790525	0.184319	-0.27072	0.459306	1.94287	4.03013e-10	-0.0305351	0.906506	-5.34074	2.12214e-09
ENSGALG00000041263	DCLK1	Fst	0.619319	0.262654	0.624534	0.153235	1.44123	0.134927	1.34279	1.24447e-05	NA	NA
ENSGALG00000003985	TARSL2	Fst	0.00937676	0.888694	0.0418016	0.605807	-3.98062e-05	0.99954	-0.0829889	0.182288	-3.91368	7.87774e-06
ENSGALG00000026271	TM2D3	Fst	-0.1317	0.145887	-0.0112863	0.917771	-0.462088	5.19503e-05	-0.458794	0.000164819	NA	NA
ENSGALG00000004038	ADAL	Fst	-0.13998	0.305332	-0.0375648	0.794998	-0.36363	0.00286253	-0.430812	3.99374e-05	-2.3742	0.000646712
ENSGALG00000004046	LARP6	Fst	0.103973	0.688891	-0.188022	0.405158	0.201754	0.124957	-0.0730094	0.735171	-4.06283	0.00215216
ENSGALG00000041896	RFX7	Fst	0.150625	0.613347	0.0101941	0.975025	1.15447	0.000565849	1.46134	1.70993e-09	1.29317	0.0204982
ENSGALG00000004347	NEDD4	Fst	-0.0580128	0.616514	-0.274536	0.120366	0.143816	0.306079	0.0814616	0.45216	-1.03513	0.0928865
ENSGALG00000042895	BCAR1	Fst	0.055314	0.781839	0.0473988	0.786135	-0.0619594	0.595999	-0.266178	0.0499148	NA	NA
ENSGALG00000002853	CFDP1	Fst	-0.188657	0.15805	0.184907	0.092251	-0.62886	0.00136918	-0.447238	1.36324e-06	1.53981	0.082137
ENSGALG00000002861	TMEM170A	Fst	0.0820609	0.22275	0.177859	0.228738	-0.0218743	0.75146	0.0702235	0.452227	1.58926	0.124466
ENSGALG00000003010	NUP93	Fst	0.201247	0.156371	-0.14726	0.261158	-0.01478	0.886778	-0.0057003	0.95216	-0.990937	0.119835
ENSGALG00000028451	MT4	Fst	-0.113716	0.707174	-0.359947	0.124189	-1.4002	0.000354073	-1.49697	1.39697e-08	2.24453	0.0560066
ENSGALG00000014616	MT3	Fst	-0.82643	0.0312802	-0.660624	0.00460955	-0.997887	0.0211658	-1.77381	2.31797e-10	-1.49573	0.259206
ENSGALG00000042415	BBS2	Fst	-0.00735258	0.958634	-0.314713	0.332447	-0.742471	0.00196968	-0.597219	0.00428428	-2.112	0.0894208
ENSGALG00000003071	OGFOD1	Fst	-0.247638	0.119343	-0.215326	0.336041	-0.722748	0.000117054	-0.645558	3.12665e-05	NA	NA
ENSGALG00000048295	IRX6	Fst	NA	NA	NA	NA	NA	NA	NA	NA	NA	NA
ENSGALG00000043359	RRP9	Fst	-0.355546	0.0455217	-0.416508	0.0439664	-0.988856	4.47033e-05	-0.888372	2.53294e-12	NA	NA
ENSGALG00000034572		Fst	-0.216448	0.087063	-0.0181762	0.926555	-0.624956	0.00107447	-0.540946	3.46947e-06	-2.29019	0.000129524
ENSGALG00000041650	DUSP7	Fst	0.148974	0.25876	0.264134	0.229348	0.469981	0.0283788	1.05796	5.02394e-08	2.34539	0.000381901
ENSGALG00000038242	CACNA2D2	Fst	0.105111	0.721165	0.0679897	0.755379	-0.10767	0.545754	0.339124	0.116592	NA	NA
ENSGALG00000002105	FOXI1	Fst	0.107104	0.640588	0.443276	0.404752	-0.735926	0.00148867	0.434888	0.457701	-2.97623	2.18596e-06
ENSGALG00000002080	DOCK2	Fst	0.198893	0.200486	0.655834	0.0264251	0.638267	0.0182413	2.09496	4.3619e-09	-0.496286	0.291209
ENSGALG00000027809	INSYN2B	Fst	-0.177706	0.862013	NA	NA	-0.202616	0.886686	2.51818	0.0593297	-2.56048	0.0206117
ENSGALG00000041285	MAP2K3	Fst	-0.156654	0.137976	-0.140826	0.230491	-0.0949112	0.310996	-0.109794	0.128204	5.6801	1.83437e-10
ENSGALG00000004745	NATD1	Fst	0.303235	0.0200233	0.320771	0.146469	0.628377	1.13255e-05	0.727796	3.55964e-12	2.96757	0.00067251
ENSGALG00000004749	TMEM11	Fst	-0.178632	0.164878	-0.158331	0.391684	-0.638997	0.000769348	-0.755621	3.59434e-06	3.66764	0.000695832
ENSGALG00000004759	DHRS7B	Fst	-0.0505131	0.557777	0.113301	0.248914	-0.152689	0.107195	-0.339421	0.000349022	1.51554	0.0934515
ENSGALG00000029817	USP22	Fst	0.0908173	0.437191	0.0380621	0.724384	-0.298784	0.00632339	-0.227774	0.00500144	0.562606	0.367067
ENSGALG00000024122	TNFRSF13B	Fst	-0.0589714	0.714716	0.8687	0.0406812	-0.0814393	0.806904	0.865876	0.0157712	0.925783	0.510527
ENSGALG00000004798	MPRIP	Fst	-0.124479	0.377693	-0.17542	0.199187	0.0572718	0.503655	-0.179228	0.108009	-1.21517	0.0486117
ENSGALG00000041514		Fst	-0.0530088	0.746082	-0.0480684	0.716699	-0.546882	0.00168574	-0.473949	0.000107878	NA	NA
ENSGALG00000008456	CACNA1B	Fst	-0.649088	0.307151	-0.28281	0.221571	-0.639501	0.203582	-0.303081	0.0614373	NA	NA
ENSGALG00000051077		Fst	NA	NA	NA	NA	NA	NA	NA	NA	NA	NA
ENSGALG00000030176	SLC31A2	Fst	-0.129549	0.508281	-0.0139987	0.929791	-0.60457	0.00610686	-0.544183	0.00158101	4.46036	0.000119353
ENSGALG00000023872	NIBAN2	Fst	0.154534	0.586746	0.143915	0.623551	-0.0861493	0.469909	0.185323	0.426239	1.49239	0.0838804
ENSGALG00000040003	STXBP1	Fst	-0.178371	0.159262	-0.118627	0.264793	-0.38259	1.36522e-05	-0.143357	0.0301822	3.63137	9.70344e-06
ENSGALG00000038223	WHRN	Fst	-1.01862	0.321647	0.283954	0.820563	1.13825	0.387439	0.283254	0.656889	NA	NA
ENSGALG00000007190	ATP6V1G1	Fst	0.150289	0.226881	0.390551	0.00333099	0.156178	0.270516	0.0998789	0.123035	4.87079	9.50886e-06
ENSGALG00000007186	TMEM268	Fst	-0.345958	0.151809	0.217636	0.175666	-0.623549	0.00176535	0.253444	0.181781	4.6094	1.5998e-11
ENSGALG00000007174	TNFSF15	Fst	0.332706	0.440873	0.150464	0.817682	0.736917	0.0456443	1.63383	0.00273458	3.80104	4.62103e-06
ENSGALG00000049374		Fst	NA	NA	NA	NA	NA	NA	NA	NA	NA	NA
ENSGALG00000053788	TNFSF8	Fst	NA	NA	NA	NA	NA	NA	NA	NA	3.13679	4.17972e-09
ENSGALG00000039990	TNC	Fst	-0.057485	0.830715	-0.592922	0.0996012	0.705205	0.000905618	-0.397204	0.0415836	NA	NA
ENSGALG00000007038	ASTN2	Fst	0.626651	0.180506	-0.162419	0.485402	0.340347	0.0870078	0.150068	0.639258	NA	NA
ENSGALG00000006997	BRINP1	Fst	0.292811	0.62894	0.472347	0.466811	-0.983479	0.00655783	-0.478606	0.147397	NA	NA
ENSGALG00000005074	FAM102A	Fst	0.0779188	0.718297	0.071432	0.848444	1.00182	0.000137471	0.85854	0.00541154	3.41414	8.46368e-10
ENSGALG00000005066	DPM2	Fst	0.0581524	0.69783	0.30505	0.158678	0.211984	0.192505	0.42104	0.00206454	3.05595	4.55556e-06
ENSGALG00000005298		Fst	-0.375175	0.046039	0.123298	0.629293	-0.244017	0.254016	-0.146201	0.558205	NA	NA
ENSGALG00000005063	ST6GALNAC4	Fst	-0.660309	8.71151e-05	-0.143049	0.555637	-0.398593	0.148464	-0.668916	0.011359	0.922263	0.498527
ENSGALG00000029150	AK1	Fst	-0.46729	0.000971324	0.0315774	0.912271	-0.469052	0.0660479	-0.941028	0.00174807	NA	NA
ENSGALG00000033039	ENG	Fst	0.316067	0.122661	0.262994	0.212267	0.153607	0.230423	0.61768	2.30939e-10	NA	NA
ENSGALG00000042460	FPGS	Fst	-0.297656	0.023276	-0.174995	0.394914	-0.678827	0.0001299	-0.345781	0.00301749	0.248423	0.896671
ENSGALG00000035576	CDK9	Fst	0.0973276	0.265845	0.0725239	0.456556	-0.117365	0.0917606	-0.0175154	0.839735	3.79898	0.000139228
ENSGALG00000005036	SH2D3C	Fst	-0.124429	0.371492	-0.181108	0.473859	-0.688492	0.00124835	-0.230688	0.222805	5.3859	1.47939e-08
ENSGALG00000026424	TOR2A	Fst	-0.186335	0.289552	-0.0656796	0.69473	0.450591	0.00563625	0.213022	0.259006	NA	NA
ENSGALG00000045436		Fst	-0.379542	0.185502	-0.509205	0.116232	-1.06512	0.00333973	-0.990089	0.00459199	NA	NA
ENSGALG00000004986	CERCAM	Fst	-0.33326	0.275507	0.00933063	0.965082	-0.17772	0.483491	-0.0632952	0.780979	NA	NA
ENSGALG00000004971	URM1	Fst	-0.34902	0.0436971	-0.0264333	0.879395	-0.816406	0.00014951	-0.672709	8.76772e-06	1.74856	0.0351845
ENSGALG00000047338		Fst	NA	NA	NA	NA	NA	NA	NA	NA	NA	NA
ENSGALG00000048024		Fst	NA	NA	NA	NA	NA	NA	NA	NA	NA	NA
ENSGALG00000029834	AIF1L	Fst	0.515199	0.283985	0.675844	0.059055	1.2092	0.00115044	2.47175	1.66774e-18	4.14807	1.93471e-08
ENSGALG00000041111	NUP214	Fst	0.283781	0.0185513	0.059173	0.712338	0.638695	6.26661e-06	0.766799	1.64709e-06	0.964621	0.0895325
ENSGALG00000001513	CNTRL	Fst	0.12256	0.212913	-0.0633691	0.704269	-0.0924388	0.275759	0.0611692	0.6536	-0.902557	0.160163
ENSGALG00000001474	RAB14	Fst	0.134652	0.0590088	0.292886	0.06313	0.188228	0.00352344	0.356377	0.000887966	4.19988	8.28438e-09
ENSGALG00000001446	GSN	Fst	-0.0092982	0.976148	0.0199535	0.944281	0.128808	0.317497	-0.0415382	0.890367	2.03734	0.000897321
ENSGALG00000001419	DAB2IP	Fst	-0.0138457	0.947553	0.041356	0.837267	0.626747	6.03337e-06	0.582725	2.63603e-06	-0.116285	0.862769
ENSGALG00000001389		Fst	-0.110032	0.428785	-0.355113	0.0475666	-0.0933279	0.439221	0.186734	0.232226	-2.33153	0.000176493
ENSGALG00000048457		Fst	NA	NA	NA	NA	NA	NA	NA	NA	NA	NA
ENSGALG00000041238		Fst	-0.543388	0.0785216	0.0307201	0.914322	-0.557159	0.0129089	0.0572179	0.806882	NA	NA
ENSGALG00000040987	NDUFA8	Fst	-0.265481	0.039977	0.0809921	0.548884	-0.430347	0.0200433	-0.747302	6.16181e-09	1.50347	0.0374647
ENSGALG00000044151		Fst	-0.342453	0.0677165	-0.868711	0.00170565	-0.535193	0.136304	-1.26233	0.000419157	NA	NA
ENSGALG00000001347	LHX6	Fst	-0.176849	0.441997	-0.837482	0.00469325	0.178467	0.497547	-0.0256499	0.938389	NA	NA
ENSGALG00000028167	RBM18	Fst	0.120693	0.226165	0.00169971	0.988368	-0.0260403	0.774526	-0.120098	0.190791	3.8691	6.15364e-07
ENSGALG00000001333	MRRFP1	Fst	-0.243986	0.0724193	-0.450264	0.043694	-1.18246	6.98836e-06	-0.839989	1.17621e-08	0.620638	0.650111
ENSGALG00000048216		Fst	NA	NA	NA	NA	NA	NA	NA	NA	NA	NA
ENSGALG00000001314	PTGS1	Fst	0.234424	0.331746	0.0583478	0.792097	0.415895	0.0345873	0.419286	0.0726183	3.27997	1.1751e-05
ENSGALG00000001275	PDCL	Fst	0.0575327	0.724293	0.12967	0.534737	0.574298	6.70722e-05	0.919573	2.79074e-16	3.91831	6.55772e-07
ENSGALG00000001253	RC3H2	Fst	-0.117753	0.504687	-0.148645	0.545795	0.843755	0.000256104	1.03542	4.46324e-07	-2.3399	0.00214641
ENSGALG00000021570	ZBTB6	Fst	-0.0103861	0.924143	0.0934492	0.641385	0.155904	0.262811	0.281997	0.109708	NA	NA
ENSGALG00000042762	ZBTB26	Fst	-0.193987	0.0708523	-0.0546039	0.691633	0.229726	0.078849	0.00832501	0.943688	-1.52573	0.0203077
ENSGALG00000001225	RABGAP1	Fst	-0.0127515	0.892977	0.0177665	0.910103	0.376531	0.00123997	0.569154	8.35034e-11	0.825575	0.162915
ENSGALG00000046223	GPR21	Fst	0.0111284	0.97097	-0.0890996	0.769557	-0.182821	0.426626	0.453497	0.10096	1.66137	0.0998566
ENSGALG00000029927	STRBP	Fst	0.0424765	0.624064	-0.0824953	0.628554	-0.118228	0.158271	-0.0519788	0.715679	-3.14982	1.68122e-07
ENSGALG00000001169		Fst	-0.276978	0.218373	0.230364	0.156946	-0.257834	0.127019	-0.405499	0.00470981	-2.23188	2.28602e-05
ENSGALG00000001157	DENND1A	Fst	0.218631	0.184034	-0.443198	0.0182943	0.19059	0.158436	0.191606	0.104163	-1.27511	0.045693
ENSGALG00000001124	LHX2	Fst	-0.383519	0.702071	-1.08931	0.698882	-0.919791	0.732222	-0.400715	0.896638	NA	NA
ENSGALG00000001118	NEK6	Fst	-0.0497204	0.645683	0.156288	0.338232	0.00508529	0.965614	-0.123528	0.375945	4.68751	3.18472e-10
ENSGALG00000001103	PSMB7	Fst	-0.0507776	0.64127	0.0782193	0.406925	-0.349262	0.0274717	-0.603618	2.15086e-19	2.92436	4.37262e-08
ENSGALG00000001094	ADGRD2	Fst	0.744595	0.0599915	0.191069	0.539881	-0.0140082	0.930859	0.509903	0.0967342	-2.87792	7.03437e-05
ENSGALG00000001080	NR5A1	Fst	-0.432626	0.775454	-0.324093	0.747444	0.076386	0.611874	-1.25756	0.15114	NA	NA
ENSGALG00000001073	NR6A1	Fst	0.407466	0.413897	-0.103481	0.784099	0.825466	0.00144466	0.677911	0.0465262	NA	NA
ENSGALG00000001048	OLFML2A	Fst	0.125998	0.469258	-0.0921512	0.6083	-0.128754	0.466132	-0.286444	0.202228	NA	NA
ENSGALG00000035677	RPL35	Fst	-0.201516	0.154281	0.168635	0.231072	-0.578097	0.00170942	-0.584531	3.1338e-06	2.32649	0.0239165
ENSGALG00000001037	SCAI	Fst	0.1343	0.274819	-0.137578	0.390131	0.103155	0.430657	0.336928	0.000637927	-1.00914	0.103315
ENSGALG00000001025	GOLGA1	Fst	-0.0180695	0.893576	-0.0488426	0.730341	0.132618	0.28784	0.186412	0.158157	-1.53091	0.0215297
ENSGALG00000001014	ARPC5L	Fst	-0.457842	0.0183714	-0.409085	0.0396758	-0.851061	0.000399156	-0.814854	2.2838e-10	0.436481	0.76471
ENSGALG00000001013	PPP6C	Fst	0.130792	0.233159	-0.119977	0.228619	-0.319102	0.00102346	-0.225561	0.000798374	4.57216	1.83971e-11
ENSGALG00000042210	RABEPK	Fst	-0.17131	0.278905	-0.233518	0.0689186	-0.805017	1.41919e-05	-0.679513	1.09822e-09	0.120509	0.926502
ENSGALG00000001000	HSPA5	Fst	0.803079	9.4019e-05	1.29024	6.6171e-14	1.58297	2.68739e-08	0.996775	8.27909e-11	6.96588	6.63542e-09
ENSGALG00000000993	GAPVD1	Fst	0.0914658	0.340791	-0.00809039	0.948739	0.162325	0.099657	0.0031554	0.969555	-0.00911216	0.985592
ENSGALG00000000977	MAPKAP1	Fst	-0.105049	0.511781	-0.456641	0.00791622	-0.269951	0.0320892	-0.42632	0.000326627	-1.86714	0.0170353
ENSGALG00000000972	PBX3	Fst	0.0867041	0.444125	-0.210182	0.429014	-0.133478	0.268744	-0.452396	0.0292745	-0.845786	0.223132
ENSGALG00000000950	MVB12B	Fst	-0.138305	0.362858	-0.273677	0.161059	-0.313066	0.0377438	-0.497372	0.00118866	-1.34009	0.0596464
ENSGALG00000040582	LMX1B	Fst	0.0479425	0.895318	0.929037	0.126832	1.55673	0.229855	0.932875	0.0490371	NA	NA
ENSGALG00000027620		Fst	-0.359451	0.01743	-0.0586619	0.732611	-0.379805	0.157467	-0.644322	3.15601e-05	NA	NA
ENSGALG00000010770	SCIN	Fst	-0.301346	0.16417	0.0998852	0.799799	-0.0419468	0.889005	0.19633	0.507757	1.1398	0.158625
ENSGALG00000027757	ARL4A	Fst	0.196462	0.300714	-0.0775551	0.756533	0.200046	0.236828	-0.00720937	0.972093	1.13789	0.0684407
ENSGALG00000010794	MEOX2	Fst	-0.204265	0.452253	-0.263786	0.338794	-0.249262	0.38592	0.0411696	0.859602	NA	NA
ENSGALG00000010795	CRPPA	Fst	0.178683	0.654272	0.0523016	0.885207	0.884394	0.00555135	0.921821	4.488e-06	NA	NA
ENSGALG00000010804	ANKMY2	Fst	-0.193298	0.173643	-0.0714735	0.623429	0.0515106	0.667687	-0.0808293	0.258473	0.208527	0.702739
ENSGALG00000010809	BZW2	Fst	0.217727	0.00357744	0.217181	0.154016	0.0985026	0.391376	0.0385899	0.694432	4.46689	2.46582e-13
ENSGALG00000011283		Fst	-0.504906	0.442401	-0.0445024	0.875687	1.71609	2.39878e-08	0.00389316	0.99047	NA	NA
ENSGALG00000011439	RBMS3	Fst	0.559634	0.118838	0.0550893	0.866926	1.12372	3.30218e-05	1.03794	1.31758e-06	-5.95764	4.14225e-10
ENSGALG00000011465	STT3B	Fst	-0.132653	0.326743	0.1573	0.248878	0.333873	4.47138e-05	0.195949	0.128508	-0.178221	0.783372
ENSGALG00000047720	KLHDC7A	Fst	NA	NA	NA	NA	NA	NA	NA	NA	NA	NA
ENSGALG00000037479	IGSF21	Fst	0.109666	0.81513	0.0499783	0.786258	-0.201299	0.511218	0.430571	0.0047954	NA	NA
ENSGALG00000043128	ARHGEF10L	Fst	-0.147384	0.421352	-0.361917	0.00732094	-0.385666	0.00013386	-0.351497	0.032273	-0.45498	NA
ENSGALG00000031684	RCC2	Fst	0.0977426	0.340376	-0.163196	0.187172	-0.0113354	0.883094	0.0201912	0.859619	1.25561	0.054872
ENSGALG00000039572	PADI1	Fst	-0.461141	0.351193	-0.437488	0.243837	-0.584955	0.154512	-1.29435	0.000794986	0.175033	0.808048
ENSGALG00000029212	PADI2	Fst	-0.253851	0.390118	0.353335	0.295315	-0.230149	0.434714	-0.0618476	0.827787	-0.598088	0.483889
ENSGALG00000041401	SDHB	Fst	-0.0794528	0.477839	0.0573418	0.625555	-0.598603	0.00102153	-0.435626	2.70932e-06	1.09017	0.162478
ENSGALG00000050621	MRPS16	Fst	NA	NA	NA	NA	NA	NA	NA	NA	1.02841	0.0876575
ENSGALG00000026658	LACTBL1	Fst	0.910811	0.341075	-0.00544631	0.991218	2.27551	0.361747	0.122265	0.785303	NA	NA
ENSGALG00000004741	EPHB2	Fst	0.359681	0.242173	0.413298	0.255846	0.601276	0.00081983	0.837892	4.28693e-05	NA	NA
ENSGALG00000030857	USP48	Fst	-0.0680144	0.43071	-0.250899	0.208886	-0.293841	0.0048564	-0.365491	2.82707e-07	0.469292	0.382353
ENSGALG00000009627	GPATCH2	Fst	-0.210473	0.14513	-0.125077	0.413314	0.281155	0.0536588	0.101459	0.348344	-1.67459	0.011355
ENSGALG00000009645	ESRRG	Fst	0.207064	0.638828	0.195944	0.681383	0.771647	0.00584098	1.2104	0.00156849	-0.39255	0.496386
ENSGALG00000009784	PTPN14	Fst	0.210538	0.723759	0.232389	0.555943	1.32963	1.84811e-07	1.735	8.01327e-25	-4.74028	1.31233e-13
ENSGALG00000010296	MRPS18A	Fst	-0.0839452	0.43404	0.0310861	0.82749	-0.509216	0.00702855	-0.588819	2.43274e-07	1.32049	0.0595298
ENSGALG00000010571	HEATR5B	Fst	0.0340304	0.626882	-0.0861416	0.444079	0.196221	0.0171143	0.189115	0.00950486	-2.683	1.00327e-07
ENSGALG00000010583	VIT	Fst	-0.668826	0.145038	-0.180702	0.631489	-0.173384	0.870879	-0.0511104	0.851655	NA	NA
ENSGALG00000047357		Fst	NA	NA	NA	NA	NA	NA	NA	NA	NA	NA
ENSGALG00000046375	SULT6B1	Fst	0.111818	0.693318	0.223661	0.51915	-0.203336	0.583149	-0.693503	0.0314931	-1.77631	0.00536955
ENSGALG00000052063	CEBPZOS	Fst	NA	NA	NA	NA	NA	NA	NA	NA	-2.90023	0.0275072
ENSGALG00000040335	CEBPZ	Fst	0.135819	0.230035	0.0966449	0.31052	-0.114295	0.317761	0.0358719	0.633279	0.551709	0.365771
ENSGALG00000010609	NDUFAF7	Fst	0.035809	0.813633	-0.232513	0.244198	-0.716646	0.000298674	-0.585316	0.000113023	NA	NA
ENSGALG00000010612	PRKD3	Fst	0.505597	0.092059	-0.0184639	0.932735	1.02314	0.000435684	1.57954	2.57354e-19	-1.58575	0.00136538
ENSGALG00000032440	QPCT	Fst	0.0918192	0.505002	0.276619	0.325415	0.483096	0.00428483	0.621291	1.1448e-05	-1.90208	0.0144828
ENSGALG00000010618	SLC30A6	Fst	-0.0710118	0.543112	-0.0779963	0.634115	-0.0945291	0.478822	-0.0772129	0.521726	-2.97434	8.61813e-06
ENSGALG00000010620	SPAST	Fst	0.132503	0.25987	0.0817969	0.511318	0.200613	0.0184137	-0.000577133	0.9954	-2.6578	0.00183024
ENSGALG00000010621	DPY30	Fst	0.414483	0.000470029	0.27631	0.0069072	-0.09725	0.450721	-0.0123683	0.922992	1.71414	0.268783
ENSGALG00000010624	MEMO1	Fst	-0.0697761	0.409951	0.067568	0.65898	-0.141831	0.126272	-0.22735	0.0601895	0.816736	0.177864
ENSGALG00000010630	AHCTF1	Fst	-0.0850378	0.476232	-0.0133399	0.888015	0.0992736	0.2011	0.0668602	0.407755	-1.57988	0.00641036
ENSGALG00000010635		Fst	0.140045	0.798777	0.0133049	0.985766	0.306399	0.651628	0.0641325	0.921291	NA	NA
ENSGALG00000010641	SCCPDH	Fst	-0.28544	0.119423	0.0085917	0.958656	0.0930138	0.162134	-0.230401	0.0995223	-2.0715	0.0296403
ENSGALG00000010649	CNST	Fst	-0.240548	0.277767	-0.124951	0.564117	0.835385	0.00689107	0.819244	0.000105055	1.10236	0.0577616
ENSGALG00000010651	TFB2M	Fst	0.0558298	0.610614	-0.0527587	0.653548	-0.314269	0.0221417	-0.307993	0.00263067	-0.383151	0.512332
ENSGALG00000010653	SMYD3	Fst	-0.0428606	0.808371	0.101631	0.640437	-0.0699336	0.679655	-0.485901	0.00201512	-4.21755	4.47133e-13
ENSGALG00000010664	KIF26B	Fst	0.5011	0.376771	0.322835	0.390635	1.13874	0.00032835	1.79533	2.09295e-12	NA	NA
ENSGALG00000011473	RPS6KA2	Fst	-0.473463	0.129847	0.0181068	0.937228	0.0745548	0.730717	0.742869	5.45875e-05	-2.23126	1.9255e-05
ENSGALG00000010719	NEIL3	Fst	-0.160443	0.388647	0.0579111	0.792854	0.0488576	0.837082	0.119581	0.554523	-5.39445	4.27527e-11
ENSGALG00000010744	GALNT7	Fst	-0.186716	0.373215	-0.083546	0.742483	0.0828244	0.403203	0.533188	0.0520432	1.59203	0.00537836
ENSGALG00000010745	HMGB2	Fst	-0.334065	0.077542	-0.258228	0.170632	-0.490028	0.000111847	-0.697285	4.74328e-06	NA	NA
ENSGALG00000036252	SAP30	Fst	-0.162463	0.164653	-0.0788024	0.696506	-0.194958	0.0845864	-0.693139	0.000133043	-4.40442	4.34836e-06
ENSGALG00000047990	SCRG1	Fst	NA	NA	NA	NA	NA	NA	NA	NA	NA	NA
ENSGALG00000010764	FBXO8	Fst	0.101236	0.432756	-0.129176	0.524937	0.298585	0.0394257	0.0624978	0.744295	2.91945	6.01812e-05
ENSGALG00000010769	HPGD	Fst	-0.0284225	0.906743	-0.381196	0.37124	-0.27643	0.277584	-0.29106	0.349351	NA	NA
ENSGALG00000043480	GPM6A	Fst	-2.14899	0.103843	0.335686	0.708572	NA	NA	0.868087	0.209562	NA	NA
ENSGALG00000010839	SPCS3	Fst	-0.189413	0.236914	-0.0148459	0.907182	-0.465981	0.00321063	-0.664849	2.41493e-08	0.948313	0.256321
ENSGALG00000010847	VEGFC	Fst	0.149297	0.590115	0.626223	0.000689218	0.582253	0.000123064	0.492789	0.0273668	-3.72113	2.87754e-05
ENSGALG00000011875	TRPC3	Fst	-0.199093	0.298818	-0.312485	0.189452	-0.0290105	0.894472	-0.310166	0.194727	-2.45494	0.000102749
ENSGALG00000011880	BBS7	Fst	-0.034185	0.634168	-0.220712	0.271757	-0.415011	0.00105453	-0.192699	0.285579	0.953844	0.118512
ENSGALG00000013503	FAM149A	Fst	0.0317003	0.914541	0.0442674	0.834246	0.727442	6.79077e-05	0.659007	0.00626303	NA	NA
ENSGALG00000013535	CYP4V2	Fst	-0.104621	0.623647	0.199222	0.296798	-0.024587	0.827749	-0.376145	0.137002	-0.296619	0.588914
ENSGALG00000013571	F11	Fst	-1.25004	0.15017	0.196499	0.690532	-1.39168	0.650874	-0.419284	0.175547	NA	NA
ENSGALG00000013576	MTNR1A	Fst	-0.834348	0.659663	-1.5582	0.557219	0.36819	0.76992	-1.81152	0.12213	NA	NA
ENSGALG00000013627	SLC7A2	Fst	-0.923368	0.046236	-0.771091	0.00192884	0.851597	0.0410832	-0.0799964	0.73867	NA	NA
ENSGALG00000036021	MTMR7	Fst	-0.820786	0.453191	-0.0378091	0.944503	2.56762	0.0164825	1.77654	0.000252238	-5.0416	8.23864e-17
ENSGALG00000013655	ZDHHC2	Fst	0.282304	0.434616	0.290866	0.344839	-0.0692166	0.793388	0.433053	0.150357	-4.75502	8.90812e-17
ENSGALG00000013661	MICU3	Fst	-0.102236	0.542018	-0.0656126	0.729661	0.304811	0.0846255	0.642525	0.0054824	-5.58424	1.72307e-08
ENSGALG00000013715	DLC1	Fst	0.197936	0.612564	0.240861	0.345908	0.222719	0.161759	0.935564	5.1358e-05	-4.90414	1.17089e-17
ENSGALG00000015687		Fst	0.135574	0.848433	0.561502	0.149226	1.51721	3.31895e-05	0.941353	0.000845362	NA	NA
ENSGALG00000037214		Fst	0.509858	0.327304	0.291059	0.3712	0.738037	0.0838233	0.079248	0.742071	NA	NA
ENSGALG00000000296	PCNX1	Fst	-0.173668	0.0397442	-0.0829839	0.694535	0.360001	0.00502549	0.36518	0.0939349	-1.14622	0.0505165
ENSGALG00000009415	SMOC1	Fst	-0.529359	0.459735	0.1766	0.66297	0.453717	0.230312	1.29627	3.04217e-07	-3.67703	5.75946e-07
ENSGALG00000009463	DCAF5	Fst	-0.0482106	0.782075	-0.0293225	0.920677	0.699795	0.000599132	0.643289	0.00149678	-0.457595	0.495232
ENSGALG00000009723	FMN1	Fst	0.170583	0.660003	0.135912	0.778597	1.16164	0.000491244	0.896369	0.00226867	-0.628767	0.357648
ENSGALG00000009995	AKAP6	Fst	0.347571	0.557833	0.660492	0.0288675	0.752368	0.139241	0.836742	0.00055223	NA	NA
ENSGALG00000029022	NPAS3	Fst	-0.112452	0.812521	0.141782	0.562283	1.38026	0.0159432	0.585845	0.0618189	NA	NA
ENSGALG00000010589	FLRT2	Fst	-0.164419	0.704047	-0.130226	0.644499	1.0165	0.000127042	0.624522	0.0433964	NA	NA
ENSGALG00000002744	PCDH15	Fst	-0.295535	0.306327	0.23571	0.600182	0.773782	0.254372	0.757527	0.101679	NA	NA
ENSGALG00000002761	SIRT1	Fst	0.128122	0.24796	-0.0554008	0.670629	0.422603	0.000421038	0.321308	4.80679e-06	0.587413	0.337567
ENSGALG00000002769	DNAJC12	Fst	-0.470493	0.00347042	-0.514436	0.0420354	-1.02884	1.50176e-06	-0.613539	0.00011181	0.227128	0.696734
ENSGALG00000002845	CTNNA3	Fst	0.126435	0.820131	-0.405319	0.271138	0.532449	0.185347	-0.0787126	0.805535	NA	NA
ENSGALG00000002864	LRRTM3	Fst	0.856171	0.0834286	-0.226283	0.414685	1.17413	0.161965	-0.391309	0.282175	NA	NA
ENSGALG00000050597		Fst	NA	NA	NA	NA	NA	NA	NA	NA	NA	NA
ENSGALG00000002892		Fst	0.178701	0.13054	0.279941	0.109756	0.114166	0.388201	0.0166739	0.882813	-2.20939	0.000621901
ENSGALG00000002904	REEP3	Fst	0.439513	0.352326	0.449507	0.307818	1.48548	0.000594594	1.64063	2.98686e-15	3.19627	6.58664e-07
ENSGALG00000031534	ARID5B	Fst	-0.0769212	0.76225	-0.149463	0.321932	0.361649	0.0120415	0.395047	0.00165572	3.04966	7.52956e-07
ENSGALG00000003013		Fst	-0.509868	0.697114	-0.422242	0.72321	-0.718269	0.490891	0.0567505	0.942891	-5.22653	1.42646e-07
ENSGALG00000025862	TMEM26	Fst	-0.371106	0.150637	-0.219519	0.31531	-0.181271	0.563203	-0.0474258	0.825775	NA	NA
ENSGALG00000003073	RHOBTB1	Fst	0.347539	0.115456	-0.267082	0.476374	0.0835693	0.723552	0.0968701	0.788517	NA	NA
ENSGALG00000003085	CDK1	Fst	0.125524	0.333959	0.163337	0.392327	-0.0315465	0.784335	-0.37967	0.00276578	-0.267406	0.72408
ENSGALG00000003135	ANK3	Fst	-0.156051	0.530806	0.0533045	0.808844	0.227152	0.168984	-0.0637912	0.760707	NA	NA
ENSGALG00000011040	SCN3A	Fst	-0.401256	0.657328	-0.885233	0.281119	NA	NA	0.345535	0.442481	-5.39137	2.28815e-06
ENSGALG00000011069	FIGN	Fst	-0.0544619	0.947895	-0.642028	0.138687	0.87731	0.00478287	0.688536	0.0475519	NA	NA
ENSGALG00000001619	ATG16L1	Fst	-0.156821	0.092149	-0.140833	0.228035	-0.00509636	0.955518	0.118543	0.103409	-1.66555	0.00495031
ENSGALG00000001696	SAG	Fst	0.0179082	0.948437	0.386997	0.279593	0.46307	0.0876652	0.219135	0.438904	-1.87756	0.025118
ENSGALG00000001730	DGKD	Fst	0.0266781	0.824426	0.140649	0.603957	0.861978	0.000241097	0.883297	0.00160801	-0.555114	0.403008
ENSGALG00000001780	PROC	Fst	-0.0512882	0.831872	-0.240154	0.404248	-0.609855	0.108223	-0.904639	0.000249434	-2.94475	0.00849974
ENSGALG00000004957	RHBDD1	Fst	0.202204	0.363653	-0.0198007	0.919706	0.423055	0.0409852	0.440886	0.0666899	-1.76243	0.00449683
ENSGALG00000004946		Fst	0.0493201	0.956369	-0.703788	0.00375839	0.764123	0.160621	0.0393413	0.86435	-4.54827	3.20519e-14
ENSGALG00000002958	DNER	Fst	-0.088066	0.876181	-0.19652	0.433266	0.546746	0.12741	-0.188255	0.584347	NA	NA
ENSGALG00000002929	TRIP12	Fst	0.0582897	0.438258	-0.12507	0.264297	0.319738	0.00283442	0.166611	0.0144867	0.916031	0.0626288
ENSGALG00000050267	CALU	Pi_Ratio	NA	NA	NA	NA	NA	NA	NA	NA	NA	NA
ENSGALG00000048059		Pi_Ratio	NA	NA	NA	NA	NA	NA	NA	NA	NA	NA
ENSGALG00000053846		Pi_Ratio	NA	NA	NA	NA	NA	NA	NA	NA	NA	NA
ENSGALG00000006356	MKLN1	Pi_Ratio	-0.0312702	0.693706	0.0747052	0.419151	0.232477	0.0452482	0.180476	0.0534333	1.34907	0.0101201
ENSGALG00000039659		Pi_Ratio	0.427992	0.414132	-0.241014	0.580231	0.649278	0.540854	0.669892	0.0350392	NA	NA
ENSGALG00000008486	CACNA2D1	Pi_Ratio	-0.191963	0.585686	-0.590071	0.0392007	-0.656998	0.00478404	-0.515772	0.0853151	-5.25578	5.93996e-09
ENSGALG00000011549	ANKS1B	Pi_Ratio	-0.0669644	0.644806	0.0402188	0.845822	0.0602122	0.778522	0.0770184	0.805451	-5.5243	1.66769e-07
ENSGALG00000012488	TST	Pi_Ratio	0.0207924	0.933462	0.375323	0.326356	-0.22174	0.190726	-0.50954	0.0110019	2.33007	0.00612712
ENSGALG00000012490		Pi_Ratio	0.440873	0.431161	-0.118741	0.545986	-1.31627	0.00061256	-0.542226	0.0631682	-2.471	0.00661391
ENSGALG00000025881		Pi_Ratio	-0.138158	0.478518	0.259221	0.304586	0.159915	0.11078	1.20697	0.000196909	2.24304	0.000887924
ENSGALG00000050441		Pi_Ratio	NA	NA	NA	NA	NA	NA	NA	NA	3.27165	2.04946e-07
ENSGALG00000038141	NCF4	Pi_Ratio	0.0319192	0.791638	0.298276	0.239505	-0.0508111	0.721521	1.31639	8.46251e-05	4.82659	1.71898e-23
ENSGALG00000041564		Pi_Ratio	0.138426	0.68487	0.345193	0.465247	1.65263	0.000507648	2.52257	3.21219e-11	-1.0702	0.0923059
ENSGALG00000014362	CD86	Pi_Ratio	-0.356364	0.318941	0.336106	0.332538	0.19413	0.239787	1.95577	8.8786e-07	-1.83452	0.00585534
ENSGALG00000014457	ING4	Pi_Ratio	0.0909474	0.216143	0.0460487	0.555738	-0.260288	0.00470623	-0.195663	0.0123184	2.66722	3.83945e-05
ENSGALG00000032599	ZNF384	Pi_Ratio	-0.134494	0.128152	-0.213707	0.0230359	0.00300507	0.964177	-0.0404651	0.596721	-0.204316	0.747712
ENSGALG00000014466	PIANP	Pi_Ratio	-0.0329833	0.943813	0.464412	0.195791	0.281946	0.406645	0.753143	0.0175134	-1.67746	0.196012
ENSGALG00000014736		Pi_Ratio	0.140214	0.792954	-1.18071	0.0646711	0.26944	0.562321	-1.54305	0.0198024	-2.64469	4.95911e-05
ENSGALG00000014746		Pi_Ratio	-0.119423	0.968679	NA	NA	-0.830326	0.787786	1.35728	0.590477	NA	NA
ENSGALG00000014901	METTL16	Pi_Ratio	-0.19555	0.158612	-0.037631	0.776677	-0.196248	0.0351073	-0.398183	2.15992e-07	-0.928872	0.0854498
ENSGALG00000014924	POLQ	Pi_Ratio	-0.459441	0.0289117	-0.505319	0.112579	-1.01553	1.09571e-06	-1.04166	5.59987e-05	-4.02369	1.63825e-11
ENSGALG00000047511		Pi_Ratio	NA	NA	NA	NA	NA	NA	NA	NA	NA	NA
ENSGALG00000015770	APP	Pi_Ratio	0.309931	0.195978	0.26374	0.314677	0.579475	0.000328124	0.519081	6.78109e-05	1.06831	0.0844305
ENSGALG00000015802	N6AMT1	Pi_Ratio	0.35153	0.00544112	0.394916	0.0183157	0.12034	0.549062	0.164427	0.325805	-0.561969	0.485918
ENSGALG00000015804	LTN1	Pi_Ratio	-0.185024	0.0791869	-0.277884	0.0282707	-0.189532	0.0633777	-0.263227	5.55742e-05	-2.56346	1.9208e-07
ENSGALG00000015807	RWDD2B	Pi_Ratio	0.292934	0.0175488	-0.0348242	0.778528	-0.138792	0.353955	-0.301533	0.00270495	-2.88871	3.21231e-06
ENSGALG00000015813	USP16	Pi_Ratio	-0.136062	0.252768	-0.408871	0.0115641	-0.476076	1.82928e-05	-0.538029	2.99409e-08	-1.01403	0.0934578
ENSGALG00000016024	SETD4	Pi_Ratio	-0.252032	0.0691981	-0.328048	0.200929	-0.465032	0.00165153	-0.364973	0.115695	-3.04804	0.000987564
ENSGALG00000016054	KCNJ6	Pi_Ratio	-1.62152	0.59328	0.183259	0.934774	0.27216	0.703997	-0.400715	0.896638	NA	NA
ENSGALG00000016221	EFHC2	Pi_Ratio	0.224398	0.582553	-0.0651806	0.874942	-0.30902	0.311002	-0.253603	0.5003	-5.40938	4.2903e-19
ENSGALG00000016420	SH3KBP1	Pi_Ratio	0.0364015	0.773197	0.0676275	0.606825	0.0491263	0.711982	0.273724	0.0320337	0.699692	0.187439
ENSGALG00000033541	FRMPD4	Pi_Ratio	-0.974971	0.147645	0.570077	0.128391	1.24135	0.00738687	0.662121	0.197465	-5.57652	6.93896e-08
ENSGALG00000016774	NPAS2	Pi_Ratio	0.301291	0.222799	0.194093	0.299836	-0.205194	0.215441	-0.0966397	0.604212	NA	NA
ENSGALG00000016776	TBC1D8	Pi_Ratio	-0.0206471	0.871024	-0.101637	0.544886	-0.193612	0.135966	-0.260071	0.129625	-3.43704	6.18237e-06
ENSGALG00000016775	RPL31	Pi_Ratio	-0.279801	0.248741	0.039918	0.892682	-0.549855	0.0273267	-1.07954	5.54312e-05	1.27823	0.461097
ENSGALG00000039563	CNOT11	Pi_Ratio	-0.0292853	0.751518	0.0453209	0.589417	-0.281918	0.0534753	-0.315379	4.30571e-06	3.40383	0.000205629
ENSGALG00000016779	RNF149	Pi_Ratio	-0.0109495	0.974608	-0.0686983	0.863024	0.896296	0.00158923	0.993846	3.39708e-05	-2.00077	0.0176739
ENSGALG00000040947	CREG2	Pi_Ratio	0.458449	0.21412	0.677633	0.085784	1.10414	0.000472629	1.41699	1.08359e-07	-3.18256	0.00218336
ENSGALG00000017089	SLC46A3	Pi_Ratio	-0.182469	0.258194	0.0102484	0.969032	0.119431	0.321536	0.120059	0.630908	NA	NA
ENSGALG00000017090	POMP	Pi_Ratio	-0.100142	0.322301	0.0678201	0.553212	-0.0292261	0.75424	-0.297656	2.30098e-06	2.04967	0.000252177
ENSGALG00000017091	FLT1	Pi_Ratio	0.481519	0.0792888	0.235388	0.400187	0.861686	0.00146397	1.8712	1.50245e-20	NA	NA
ENSGALG00000017092	PAN3	Pi_Ratio	-0.0116297	0.947616	-0.21191	0.267877	0.675266	0.00147133	0.795616	5.65116e-05	-2.61542	0.00127011
ENSGALG00000000808		Pi_Ratio	0.741458	0.484592	0.732057	0.447458	0.576695	0.483218	0.054145	0.940236	NA	NA
ENSGALG00000038550		Pi_Ratio	-0.615872	0.342046	-1.29533	0.0470764	-0.954244	0.0453894	-1.28224	0.036973	NA	NA
ENSGALG00000003788	BNIP2	Pi_Ratio	0.453298	0.0111732	0.138842	0.518462	0.855233	2.83923e-05	0.692721	8.24213e-18	1.51385	0.0109777
ENSGALG00000003793	GTF2A2	Pi_Ratio	0.103008	0.168768	-0.0125843	0.917439	-0.351179	0.00203965	-0.261708	0.00449754	-2.95519	0.000631777
ENSGALG00000044940	GCNT3	Pi_Ratio	-1.15415	0.322737	0.123988	0.887814	0.330869	0.840553	0.900412	0.121055	NA	NA
ENSGALG00000003906	MPHOSPH10	Pi_Ratio	0.122514	0.271356	-0.0794419	0.657599	-0.117992	0.163361	-0.228422	0.0339024	-1.01932	0.0571413
ENSGALG00000004294	CGNL1	Pi_Ratio	-0.0590401	0.769856	-0.298244	0.276572	0.213547	0.365462	0.0267741	0.919814	-3.70379	3.10007e-09
ENSGALG00000004304	TCF12	Pi_Ratio	0.114194	0.264567	0.190141	0.10923	0.571945	8.74675e-08	0.540547	2.19678e-22	0.386447	0.489559
ENSGALG00000004545	WDR72	Pi_Ratio	0.567721	0.161753	-0.789141	0.0392863	0.63525	0.836834	-0.684595	0.157602	-5.82694	1.78908e-07
ENSGALG00000008187	EIF3J	Pi_Ratio	0.295064	0.00284915	0.136529	0.092451	0.189957	0.00412948	0.0513899	0.41393	1.41338	0.0427395
ENSGALG00000008199	CTDSPL2	Pi_Ratio	0.139008	0.264616	-0.0362795	0.816162	0.6463	0.000448692	0.509445	2.31062e-11	-2.06077	0.00272635
ENSGALG00000003588	IRX5	Pi_Ratio	2.01384	0.022351	0.487709	0.476719	-2.11141	0.11511	-0.0360352	0.964926	NA	NA
ENSGALG00000033507	PLCG2	Pi_Ratio	0.192878	0.292699	0.393183	0.19559	0.929388	4.78795e-05	1.64906	1.8423e-07	1.13273	0.0379755
ENSGALG00000005456	SDR42E1	Pi_Ratio	0.0977996	0.568737	-0.210337	0.213437	-0.348623	0.0209888	-0.477773	0.0142189	-2.16006	0.00485733
ENSGALG00000005483	CDH13	Pi_Ratio	0.158923	0.758841	0.094157	0.711658	0.374135	0.170891	0.129762	0.57917	NA	NA
ENSGALG00000005400	CACNA2D3	Pi_Ratio	-0.0520799	0.948519	-0.56515	0.258414	-1.28078	0.0953422	-0.130828	0.842034	-6.14607	3.70521e-09
ENSGALG00000054103		Pi_Ratio	NA	NA	NA	NA	NA	NA	NA	NA	NA	NA
ENSGALG00000043971		Pi_Ratio	0.0366019	0.891312	0.689671	0.124146	0.0168868	0.947967	0.282809	0.358355	NA	NA
ENSGALG00000047903		Pi_Ratio	NA	NA	NA	NA	NA	NA	NA	NA	NA	NA
ENSGALG00000048862		Pi_Ratio	NA	NA	NA	NA	NA	NA	NA	NA	NA	NA
ENSGALG00000052739		Pi_Ratio	NA	NA	NA	NA	NA	NA	NA	NA	NA	NA
ENSGALG00000001826	WWC1	Pi_Ratio	0.270065	0.335158	-0.0262647	0.856516	-0.165388	0.42268	-0.28387	0.0259947	NA	NA
ENSGALG00000001768	TENM2	Pi_Ratio	-0.52831	0.201969	-0.878697	0.0261273	-0.301481	0.347332	-0.97292	0.00394063	NA	NA
ENSGALG00000036751		Pi_Ratio	0.273516	0.629418	0.278049	0.532519	1.4576	6.3277e-05	1.19012	0.00637268	NA	NA
ENSGALG00000052399		Pi_Ratio	NA	NA	NA	NA	NA	NA	NA	NA	NA	NA
ENSGALG00000052957		Pi_Ratio	NA	NA	NA	NA	NA	NA	NA	NA	NA	NA
ENSGALG00000055111		Pi_Ratio	NA	NA	NA	NA	NA	NA	NA	NA	NA	NA
ENSGALG00000050132		Pi_Ratio	NA	NA	NA	NA	NA	NA	NA	NA	1.86242	0.0544493
ENSGALG00000045962		Pi_Ratio	1.2867	0.342691	-0.121315	0.854749	-1.65584	0.0231119	-0.68838	0.359203	NA	NA
ENSGALG00000051980		Pi_Ratio	NA	NA	NA	NA	NA	NA	NA	NA	-5.71631	3.86549e-08
ENSGALG00000054680		Pi_Ratio	NA	NA	NA	NA	NA	NA	NA	NA	NA	NA
ENSGALG00000011322	NEK10	Pi_Ratio	-0.734177	0.809165	-1.19724	0.17682	0.131466	0.953229	-1.6022	0.128119	-4.69799	2.01079e-12
ENSGALG00000039474	ID4	Pi_Ratio	0.107235	0.681451	-0.351035	0.151222	-1.20732	0.00567443	-1.05393	2.92216e-10	NA	NA
ENSGALG00000033170	GMDS	Pi_Ratio	0.588343	0.0498249	-0.0330905	0.952693	0.920725	1.52397e-05	0.949526	0.00518865	-3.31165	3.87063e-06
ENSGALG00000012941		Pi_Ratio	0.702106	0.650951	-0.101592	0.817248	-1.84764	0.511036	0.497745	0.234132	NA	NA
ENSGALG00000012997	DNAH5	Pi_Ratio	-0.984382	0.488371	-0.315323	0.590905	-0.289351	0.710784	-1.13188	0.000416634	-5.66801	1.40973e-06
ENSGALG00000041764	VSTM2A	Pi_Ratio	0.683521	0.796706	0.540217	0.207682	NA	NA	-0.120343	0.839687	NA	NA
ENSGALG00000013138	TMEM245	Pi_Ratio	-0.0731259	0.557501	0.0526503	0.783616	0.798037	2.09346e-06	0.676273	7.70572e-08	-3.61996	4.83274e-09
ENSGALG00000048981		Pi_Ratio	NA	NA	NA	NA	NA	NA	NA	NA	NA	NA
ENSGALG00000013200	GABBR2	Pi_Ratio	0.171867	0.700674	0.267367	0.796351	1.40706	0.00859464	3.08481	0.000159847	NA	NA
ENSGALG00000031578	CSMD3	Pi_Ratio	-1.37977	0.188693	0.170372	0.765566	0.167447	0.801171	-0.83797	0.0777783	-6.11605	1.28927e-08
ENSGALG00000037014	TSNARE1	Pi_Ratio	0.376719	0.137954	0.0397065	0.86691	0.507114	0.0394491	-0.000292182	0.998605	-5.56877	1.40787e-14
ENSGALG00000007533	NPEPL1	Pi_Ratio	-0.237825	0.0213013	-0.146116	0.208142	-0.163967	0.0350335	-0.253979	0.0383794	1.03964	0.0691784
ENSGALG00000007541	STX16	Pi_Ratio	-0.0164308	0.827017	0.0336467	0.764961	-0.0234108	0.722084	-0.0786435	0.356857	-3.05958	0.00578377
ENSGALG00000007786	DOK5	Pi_Ratio	-0.00576994	0.97997	-0.200693	0.517268	-1.46964	7.78512e-05	-0.402879	0.0658934	-0.361659	0.652944
ENSGALG00000001006	TP73	Pi_Ratio	0.0326357	0.849584	0.181769	0.477409	0.101913	0.628982	0.919031	0.000852796	-2.37961	0.000295994
ENSGALG00000001017	WRAP73	Pi_Ratio	-0.237539	0.128569	-0.201487	0.312112	-0.623441	0.000868526	-0.679088	8.07894e-05	1.65578	0.0318617
ENSGALG00000001024	TPRG1L	Pi_Ratio	0.177403	0.0680613	0.178677	0.0983127	0.150902	0.0814234	-0.0650544	0.373425	NA	NA
ENSGALG00000047234		Pi_Ratio	NA	NA	NA	NA	NA	NA	NA	NA	NA	NA
ENSGALG00000051101		Pi_Ratio	NA	NA	NA	NA	NA	NA	NA	NA	NA	NA
ENSGALG00000039643	TMEM79	Pi_Ratio	0.140298	0.35497	0.414947	0.163469	0.0450044	0.789733	-0.0473801	0.81009	NA	NA
ENSGALG00000045611		Pi_Ratio	0.0100599	0.925247	0.292156	0.303769	-0.0277834	0.868766	0.152114	0.411532	NA	NA
ENSGALG00000048034		Pi_Ratio	NA	NA	NA	NA	NA	NA	NA	NA	4.71497	4.78731e-07
ENSGALG00000050229		Pi_Ratio	NA	NA	NA	NA	NA	NA	NA	NA	NA	NA
ENSGALG00000048754		Pi_Ratio	NA	NA	NA	NA	NA	NA	NA	NA	NA	NA
ENSGALG00000051895		Pi_Ratio	NA	NA	NA	NA	NA	NA	NA	NA	NA	NA
ENSGALG00000051199		Pi_Ratio	NA	NA	NA	NA	NA	NA	NA	NA	NA	NA
ENSGALG00000051412	PEA15	Pi_Ratio	NA	NA	NA	NA	NA	NA	NA	NA	NA	NA
ENSGALG00000054604		Pi_Ratio	NA	NA	NA	NA	NA	NA	NA	NA	NA	NA
ENSGALG00000052423		Pi_Ratio	NA	NA	NA	NA	NA	NA	NA	NA	NA	NA
ENSGALG00000048786		Pi_Ratio	NA	NA	NA	NA	NA	NA	NA	NA	NA	NA
ENSGALG00000052673		Pi_Ratio	NA	NA	NA	NA	NA	NA	NA	NA	NA	NA
ENSGALG00000047775		Pi_Ratio	NA	NA	NA	NA	NA	NA	NA	NA	NA	NA
ENSGALG00000050728		Pi_Ratio	NA	NA	NA	NA	NA	NA	NA	NA	NA	NA
ENSGALG00000048712		Pi_Ratio	NA	NA	NA	NA	NA	NA	NA	NA	NA	NA
ENSGALG00000048452		Pi_Ratio	NA	NA	NA	NA	NA	NA	NA	NA	NA	NA
ENSGALG00000048441		Pi_Ratio	NA	NA	NA	NA	NA	NA	NA	NA	NA	NA
ENSGALG00000049096		Pi_Ratio	NA	NA	NA	NA	NA	NA	NA	NA	NA	NA
ENSGALG00000054455		Pi_Ratio	NA	NA	NA	NA	NA	NA	NA	NA	NA	NA
ENSGALG00000009107	NRXN1	Pi_Ratio	-0.392236	0.0583051	0.411702	0.0175724	1.22071	0.00358934	0.987623	1.52431e-15	NA	NA
ENSGALG00000008907	PLCB4	Pi_Ratio	0.0561271	0.894044	-0.0973924	0.367774	0.00388009	0.982417	-0.13816	0.350151	-3.45813	3.42024e-10
ENSGALG00000028587	TMX4	Pi_Ratio	-0.0107117	0.920864	0.182479	0.229647	0.537368	0.00242891	0.48544	8.45831e-06	0.615299	0.283363
ENSGALG00000008845	HAO1	Pi_Ratio	-0.402295	0.500426	0.663546	0.12994	-0.0480759	0.914958	-1.06487	0.00184895	-4.12855	3.54816e-09
ENSGALG00000009392	TLR5	Pi_Ratio	-0.117434	0.697365	-0.116915	0.594105	0.110195	0.55434	0.421709	0.0263027	NA	NA
ENSGALG00000054469	DISP1	Pi_Ratio	NA	NA	NA	NA	NA	NA	NA	NA	-2.33668	0.000430628
ENSGALG00000009967	LRPPRC	Pi_Ratio	0.118036	0.265197	0.0025959	0.981164	0.173393	0.087545	0.290492	0.00672232	-2.29869	3.34817e-06
ENSGALG00000035800	CAMKMT	Pi_Ratio	0.141991	0.410268	0.135951	0.504114	0.293	0.155426	0.218126	0.226219	-2.22033	0.000149878
ENSGALG00000037464		Pi_Ratio	0.612181	0.153207	0.337486	0.386586	0.149417	0.737745	-0.0561305	0.884794	NA	NA
ENSGALG00000011205	SMOC2	Pi_Ratio	-1.43762	0.164467	0.356952	0.194979	0.93172	0.00315745	1.07062	0.000372905	-5.07431	1.17635e-10
ENSGALG00000011423	FGFR1OP	Pi_Ratio	0.3339	0.0527397	0.246963	0.224573	0.533231	0.00127286	1.01274	1.40979e-15	-0.432886	0.581557
ENSGALG00000011426	RNASET2	Pi_Ratio	0.0436111	0.829626	0.298438	0.317334	0.682813	0.0285864	1.37868	1.32439e-07	3.3438	NA
ENSGALG00000011537	PDE10A	Pi_Ratio	-0.120529	0.716522	0.0850861	0.770918	0.431411	0.00807754	0.660484	0.0136236	-1.16622	0.0407248
ENSGALG00000052819		Pi_Ratio	NA	NA	NA	NA	NA	NA	NA	NA	NA	NA
ENSGALG00000042116	FUT9	Pi_Ratio	-0.659615	0.226314	0.426382	0.558149	0.400201	0.314122	-0.209151	0.394408	NA	NA
ENSGALG00000015593	EPHA7	Pi_Ratio	0.0852778	0.846718	-0.205958	0.389352	0.970092	7.26425e-05	0.782288	0.00933233	-5.99869	2.01954e-08
ENSGALG00000046766		Pi_Ratio	NA	NA	NA	NA	NA	NA	NA	NA	NA	NA
ENSGALG00000048556		Pi_Ratio	NA	NA	NA	NA	NA	NA	NA	NA	NA	NA
ENSGALG00000037390	GPR83L	Pi_Ratio	0.0352591	0.964866	-1.09445	0.00918346	-1.20381	0.0033047	-0.9273	0.00470955	NA	NA
ENSGALG00000038728		Pi_Ratio	-0.526342	0.610375	-0.958647	0.188321	-0.598617	0.783199	-0.0016579	0.998666	NA	NA
ENSGALG00000006851		Pi_Ratio	0.164572	0.776473	0.462392	0.132129	1.41227	2.51296e-05	0.978894	1.75542e-05	NA	NA
ENSGALG00000007028		Pi_Ratio	0.834765	0.234693	-0.0554171	0.890273	1.10051	0.00951902	2.37677	1.36866e-07	-0.539374	0.337483
ENSGALG00000050031		Pi_Ratio	NA	NA	NA	NA	NA	NA	NA	NA	NA	NA
ENSGALG00000013579	FAT1	Pi_Ratio	0.330917	0.376446	0.133662	0.438642	1.1397	2.1213e-11	0.595674	2.84614e-05	NA	NA
ENSGALG00000013684	SGCZ	Pi_Ratio	-1.11541	0.447487	0.35616	0.486369	1.68936	0.00226727	0.581243	0.297026	-6.08823	1.88598e-09
ENSGALG00000014136	CNGA1	Pi_Ratio	-1.0151	0.726251	-1.12956	0.530689	-1.29698	0.642269	-1.88751	0.141235	-7.00068	2.04772e-17
ENSGALG00000014138	NFXL1	Pi_Ratio	0.0691911	0.694237	-0.00719617	0.967974	0.43643	0.0582506	0.63977	0.00264557	NA	NA
ENSGALG00000014236	ATP8A1	Pi_Ratio	0.248108	0.363689	-0.0932093	0.692647	0.737792	0.00824743	0.941557	2.46721e-05	-3.49255	5.94396e-07
ENSGALG00000033883	PCDH7	Pi_Ratio	-0.528637	0.812724	0.987775	0.0564929	1.57339	1.31925e-10	2.86708	1.94092e-13	NA	NA
ENSGALG00000050883		Pi_Ratio	NA	NA	NA	NA	NA	NA	NA	NA	-5.78282	1.24249e-10
ENSGALG00000014395	DHX15	Pi_Ratio	0.401341	0.0161706	0.0305275	0.810258	0.405631	0.0032075	0.506672	1.23424e-07	1.59539	0.00179746
ENSGALG00000014425	NCAPG	Pi_Ratio	0.0312	0.792212	0.118247	0.549022	0.0442733	0.651191	-0.237269	0.0253902	-2.73913	2.33509e-06
ENSGALG00000014421	LCORL	Pi_Ratio	0.0910001	0.42197	0.0630734	0.721232	0.0332102	0.775804	0.557495	0.00474407	1.51601	0.0086692
ENSGALG00000051383		Pi_Ratio	NA	NA	NA	NA	NA	NA	NA	NA	2.19532	0.00178139
ENSGALG00000054173		Pi_Ratio	NA	NA	NA	NA	NA	NA	NA	NA	0.66605	0.250244
ENSGALG00000041854	FAM184B	Pi_Ratio	0.237984	0.325757	0.0636286	0.82105	-0.276631	0.329863	-0.389665	0.159372	-2.30521	0.000356925
ENSGALG00000027853	CTNNA2	Pi_Ratio	-0.103857	0.875274	-0.0535992	0.806065	0.526713	0.00163305	0.280961	0.397808	NA	NA
ENSGALG00000006681	BRSK1	Pi_Ratio	0.588903	0.0314318	0.256988	0.481919	0.649459	0.0200682	1.51004	3.39218e-07	-3.17672	2.25628e-06
ENSGALG00000031737		Pi_Ratio	-1.04659	0.152124	0.0169802	0.974579	2.12592	0.0720295	-0.121542	0.741568	NA	NA
ENSGALG00000035916	SHANK2	Pi_Ratio	-0.0616827	0.906232	0.17197	0.750966	1.73189	0.03684	0.316693	0.51071	NA	NA
ENSGALG00000009185	ROM1	Pi_Ratio	0.400801	0.540794	-0.402356	0.421495	0.0698182	0.881047	0.568502	0.30967	NA	NA
ENSGALG00000009249	UBR1	Pi_Ratio	0.223121	0.278459	-0.14839	0.573838	0.776383	0.0015588	1.16308	7.88014e-12	-1.34066	0.0124669
ENSGALG00000009368	RGS6	Pi_Ratio	-0.446147	0.0997039	0.01397	0.959737	-0.128421	0.69878	0.618678	0.00492955	NA	NA
ENSGALG00000009850	NOVA1	Pi_Ratio	0.0823751	0.783877	-0.361094	0.150847	-0.305592	0.074326	-0.222427	0.39959	NA	NA
ENSGALG00000010390	CIPC	Pi_Ratio	-0.0425696	0.8776	0.0609933	0.828333	0.68163	0.0288244	0.94272	3.79523e-05	-2.46178	0.0034656
ENSGALG00000023099	ZDHHC22	Pi_Ratio	-0.43202	0.798487	-0.227153	0.749309	2.21192	0.37618	1.10602	0.175606	NA	NA
ENSGALG00000027255	NRXN3	Pi_Ratio	-0.44678	0.454967	-0.117103	0.622978	-0.725525	0.0460958	0.230622	0.419428	NA	NA
ENSGALG00000010639	EML5	Pi_Ratio	-1.04878	0.304859	-0.954562	0.0427529	0.645886	0.443604	0.368753	0.337002	-5.79035	1.86596e-07
ENSGALG00000010874	UNC79	Pi_Ratio	1.33528	0.0153824	0.237416	0.555805	-0.213161	0.519876	0.118851	0.743015	NA	NA
ENSGALG00000038596		Pi_Ratio	0.344476	0.796509	-0.00182687	0.997409	0.938227	0.0369698	0.634417	0.04254	NA	NA
ENSGALG00000011080	BDKRB2	Pi_Ratio	0.200057	0.534405	0.192266	0.426203	-0.0577247	0.925896	1.13392	4.50842e-07	-4.51869	6.614e-12
ENSGALG00000011581	KIF26A	Pi_Ratio	0.557038	0.0819654	-0.337991	0.325227	0.65117	0.000680056	0.410437	0.0623257	NA	NA
ENSGALG00000043130		Pi_Ratio	-0.460773	0.275375	-0.841175	0.00837322	-0.709065	0.0156383	-0.488219	0.11183	NA	NA
ENSGALG00000040737		Pi_Ratio	0.088934	0.784534	0.0722354	0.810523	0.30472	0.272705	-0.178331	0.57332	0.92766	0.169282
ENSGALG00000051711		Pi_Ratio	NA	NA	NA	NA	NA	NA	NA	NA	NA	NA
ENSGALG00000006989		Pi_Ratio	1.16607	0.484968	-0.467786	0.815891	-0.353054	0.748226	-0.963886	0.466075	NA	NA
ENSGALG00000014276	CIR1	Pi_Ratio	0.0746888	0.383202	0.00428998	0.970556	-0.385193	0.00267265	-0.154769	0.0434743	1.75385	0.00348427
ENSGALG00000043079	SP9	Pi_Ratio	-0.576708	0.558865	0.984375	0.652219	-0.50973	0.859634	1.20436	0.419505	NA	NA
ENSGALG00000009325	OLA1	Pi_Ratio	0.134338	0.108561	0.149536	0.0859424	-0.138865	0.274941	-0.193334	0.00284129	-0.346884	0.611332
ENSGALG00000027793	SCN9A	Pi_Ratio	-0.396335	0.409339	-0.0653402	0.754794	0.497744	0.114753	0.189005	0.54494	-5.61598	8.9073e-07
ENSGALG00000054493		Pi_Ratio	NA	NA	NA	NA	NA	NA	NA	NA	NA	NA
ENSGALG00000010956	TTC21B	Pi_Ratio	-0.0844171	0.408242	-0.427164	0.0239671	-0.0860492	0.593417	-0.295285	0.0250862	-4.63918	2.51369e-05
ENSGALG00000010960	GALNT3	Pi_Ratio	0.227811	0.413247	0.417627	0.0798098	0.444746	0.180456	0.340434	0.0991882	-5.34393	2.07626e-07
ENSGALG00000010971	CSRNP3	Pi_Ratio	0.297751	0.165765	-0.360944	0.199099	-0.249932	0.319299	-0.627139	0.0247381	NA	NA
ENSGALG00000011009	SCN2A	Pi_Ratio	-0.915285	0.00513546	-1.7166	0.0057125	-1.18355	0.0014736	-1.20474	0.00243877	NA	NA
ENSGALG00000053456		Pi_Ratio	NA	NA	NA	NA	NA	NA	NA	NA	NA	NA
ENSGALG00000011068	COBLL1	Pi_Ratio	0.102163	0.612916	-0.0472306	0.824647	1.30524	1.45717e-08	0.667932	9.87542e-06	-5.84657	2.57029e-08
ENSGALG00000042452	DPP4	Pi_Ratio	0.0275877	0.877967	1.17828	0.142664	0.830581	0.00323685	0.414623	0.345731	-2.06828	0.00747999
ENSGALG00000030032	SLC4A10	Pi_Ratio	1.08132	0.0724702	1.24845	0.0631513	1.03342	0.0379499	-0.375503	0.156859	-4.64328	3.4052e-15
ENSGALG00000012579	BAZ2B	Pi_Ratio	-0.141271	0.378586	-0.379817	0.00866229	-0.370211	0.0251279	-0.342007	9.66267e-06	-3.29012	3.61255e-05
ENSGALG00000001936	MYO7B	Pi_Ratio	-0.487312	0.46395	0.176701	0.749183	0.554261	0.582195	0.515721	0.343732	-3.78521	2.27069e-09
ENSGALG00000053580		Pi_Ratio	NA	NA	NA	NA	NA	NA	NA	NA	NA	NA
ENSGALG00000001995	LIMS2	Pi_Ratio	0.0908278	0.845868	0.702816	0.122037	1.21152	1.38764e-07	1.75145	1.30462e-14	-0.309236	0.706911
ENSGALG00000050460		Pi_Ratio	NA	NA	NA	NA	NA	NA	NA	NA	NA	NA
ENSGALG00000054329		Pi_Ratio	NA	NA	NA	NA	NA	NA	NA	NA	NA	NA
ENSGALG00000040113	SFT2D3	Pi_Ratio	0.932807	0.108143	-1.50032	0.0149823	-2.27553	0.000279583	-1.18151	0.0208798	NA	NA
ENSGALG00000002043		Pi_Ratio	0.0436297	0.669858	0.0693711	0.480935	0.123638	0.106403	0.1027	0.186831	1.1421	0.102073
ENSGALG00000006783	PLOD2	Pi_Ratio	0.164802	0.230208	-0.0562629	0.761649	0.0635371	0.407259	-0.134915	0.406614	-0.460521	0.360501

## Sheet: Supplementary Data 6
CHR	SNP	BP	bata	p value	significant level
1	1:82384523	82384523	-0.188986	4.95031e-07	suggestive significance
1	1:141380332	141380332	-0.149279	8.12429e-07	suggestive significance
1	1:168972432	168972432	-0.161229	7.47688e-07	suggestive significance
2	2:52780778	52780778	-0.209487	1.13442e-06	suggestive significance
3	3:20009619	20009619	-0.192151	1.41995e-06	suggestive significance
3	3:61253234	61253234	-0.130815	1.14325e-06	suggestive significance
3	3:61494469	61494469	-0.145584	7.12641e-07	suggestive significance
3	3:61767390	61767390	-0.132133	5.78721e-07	suggestive significance
3	3:61767405	61767405	-0.184142	7.81091e-09	5% significance
3	3:61893572	61893572	-0.14781	2.40052e-07	suggestive significance
5	5:7912369	7912369	-0.120873	7.51795e-07	suggestive significance
5	5:7912604	7912604	-0.131911	1.45334e-07	suggestive significance
5	5:7912717	7912717	-0.142858	1.63649e-07	suggestive significance
5	5:7953189	7953189	-0.139669	1.45916e-06	suggestive significance
5	5:7972680	7972680	-0.144718	1.08789e-06	suggestive significance
5	5:7978119	7978119	-0.152677	3.31517e-07	suggestive significance
5	5:7986959	7986959	-0.147937	7.7319e-07	suggestive significance
5	5:8008582	8008582	-0.153725	2.60823e-07	suggestive significance
5	5:8008668	8008668	-0.1497	6.12773e-07	suggestive significance
5	5:8009912	8009912	-0.15072	2.77946e-07	suggestive significance
5	5:8010393	8010393	-0.150579	4.57992e-07	suggestive significance
5	5:8011388	8011388	-0.1452	1.42565e-06	suggestive significance
5	5:8012426	8012426	-0.148486	5.48294e-07	suggestive significance
5	5:8013079	8013079	-0.148029	4.06836e-07	suggestive significance
5	5:8014802	8014802	-0.150362	6.44509e-07	suggestive significance
5	5:8014964	8014964	-0.15097	6.98696e-07	suggestive significance
5	5:8015181	8015181	-0.150415	9.96061e-07	suggestive significance
5	5:8015187	8015187	-0.150415	9.96061e-07	suggestive significance
5	5:8015210	8015210	-0.145794	8.94691e-07	suggestive significance
5	5:8015224	8015224	-0.152588	5.66142e-07	suggestive significance
5	5:8015226	8015226	-0.152588	5.66142e-07	suggestive significance
5	5:8015264	8015264	-0.14643	7.3334e-07	suggestive significance
5	5:8025453	8025453	-0.155755	2.07061e-07	suggestive significance
5	5:8032220	8032220	-0.159505	1.06353e-07	suggestive significance
5	5:8032575	8032575	-0.128078	1.11137e-06	suggestive significance
5	5:8033959	8033959	-0.148102	4.63085e-07	suggestive significance
5	5:8034581	8034581	-0.142475	1.01202e-06	suggestive significance
5	5:8034585	8034585	-0.142475	1.01202e-06	suggestive significance
5	5:8037097	8037097	-0.158338	1.60645e-07	suggestive significance
5	5:8037969	8037969	-0.152498	5.14969e-08	5% significance
5	5:8068012	8068012	-0.198477	1.09306e-07	suggestive significance
5	5:8072258	8072258	-0.194016	2.3876e-07	suggestive significance
5	5:8072488	8072488	-0.196849	1.09248e-07	suggestive significance
5	5:8073260	8073260	-0.202846	4.93794e-08	5% significance
5	5:8074196	8074196	-0.20512	5.07765e-08	5% significance
5	5:8074629	8074629	-0.176228	1.18863e-06	suggestive significance
5	5:8074673	8074673	-0.180894	1.47793e-06	suggestive significance
5	5:8075056	8075056	-0.206965	4.27997e-08	5% significance
5	5:8075128	8075128	-0.183431	2.95062e-07	suggestive significance
5	5:8075365	8075365	-0.18732	1.41487e-07	suggestive significance
5	5:8075372	8075372	-0.18732	1.41487e-07	suggestive significance
5	5:8076549	8076549	-0.204847	5.23429e-08	5% significance
5	5:8077859	8077859	-0.20689	6.53027e-08	5% significance
5	5:8692292	8692292	-0.144819	4.25464e-07	suggestive significance
5	5:8909526	8909526	-0.171259	1.09855e-06	suggestive significance
5	5:9279310	9279310	-0.156712	5.07635e-07	suggestive significance
5	5:10181865	10181865	-0.224751	6.03459e-07	suggestive significance
5	5:10182547	10182547	-0.221418	4.9926e-07	suggestive significance
5	5:10759231	10759231	-0.214581	9.50427e-09	5% significance
5	5:10759235	10759235	-0.224505	3.01851e-09	5% significance
5	5:12477999	12477999	-0.150279	9.42542e-08	suggestive significance
5	5:12479539	12479539	-0.143741	1.30885e-06	suggestive significance
5	5:12479809	12479809	-0.150295	6.51632e-08	5% significance
5	5:12479833	12479833	-0.135267	2.1039e-07	suggestive significance
5	5:12479848	12479848	-0.137532	1.3243e-07	suggestive significance
5	5:12479859	12479859	-0.148191	8.16688e-08	suggestive significance
5	5:12495318	12495318	-0.148477	1.02233e-06	suggestive significance
5	5:12495471	12495471	-0.151979	4.20791e-07	suggestive significance
5	5:12500438	12500438	-0.151275	1.63401e-07	suggestive significance
5	5:12501577	12501577	-0.151232	4.08925e-07	suggestive significance
5	5:12503885	12503885	-0.150193	7.00036e-07	suggestive significance
5	5:12504741	12504741	-0.151279	3.4263e-07	suggestive significance
5	5:12505673	12505673	-0.147981	2.98113e-07	suggestive significance
5	5:12507564	12507564	-0.150336	3.3226e-08	5% significance
5	5:12508472	12508472	-0.149695	6.54453e-07	suggestive significance
5	5:12548908	12548908	-0.146234	5.29236e-07	suggestive significance
5	5:12557509	12557509	-0.135062	6.37757e-07	suggestive significance
5	5:12559315	12559315	-0.132119	2.35797e-07	suggestive significance
5	5:12559555	12559555	-0.142025	2.67252e-07	suggestive significance
5	5:12567172	12567172	-0.128369	1.23845e-06	suggestive significance
5	5:12567465	12567465	-0.142913	1.57473e-07	suggestive significance
5	5:12567485	12567485	-0.138757	9.56815e-07	suggestive significance
5	5:12568998	12568998	-0.140744	4.85476e-07	suggestive significance
5	5:12571480	12571480	-0.143928	6.81699e-07	suggestive significance
5	5:12571586	12571586	-0.138374	3.02031e-07	suggestive significance
5	5:12573759	12573759	-0.13421	7.33239e-07	suggestive significance
5	5:12579596	12579596	-0.140488	4.67599e-08	5% significance
5	5:12579619	12579619	-0.139176	5.28505e-08	5% significance
5	5:12580539	12580539	-0.136867	5.30011e-07	suggestive significance
5	5:12583395	12583395	-0.153244	3.25335e-07	suggestive significance
5	5:12587870	12587870	-0.137744	8.69044e-07	suggestive significance
5	5:12587926	12587926	-0.149867	7.38173e-07	suggestive significance
5	5:12593353	12593353	-0.150337	7.90443e-07	suggestive significance
5	5:12594021	12594021	-0.160008	1.65902e-07	suggestive significance
5	5:12604043	12604043	-0.136513	6.38671e-07	suggestive significance
5	5:12607199	12607199	-0.144237	1.48382e-06	suggestive significance
5	5:12607865	12607865	-0.160496	7.66158e-08	5% significance
5	5:12609205	12609205	-0.142691	1.05312e-06	suggestive significance
5	5:12610384	12610384	-0.144517	1.29986e-06	suggestive significance
5	5:12615400	12615400	-0.132997	1.0896e-07	suggestive significance
5	5:12619501	12619501	-0.119644	8.03869e-07	suggestive significance
5	5:12622840	12622840	-0.12892	1.2276e-06	suggestive significance
5	5:12623939	12623939	-0.137791	2.36444e-07	suggestive significance
5	5:12625174	12625174	-0.138429	1.42247e-06	suggestive significance
5	5:12625187	12625187	-0.138429	1.42247e-06	suggestive significance
5	5:12649722	12649722	-0.146453	6.47485e-07	suggestive significance
5	5:12649736	12649736	-0.146453	6.47485e-07	suggestive significance
5	5:12649751	12649751	-0.146453	6.47485e-07	suggestive significance
5	5:12649760	12649760	-0.146453	6.47485e-07	suggestive significance
5	5:12650910	12650910	-0.133415	7.00524e-07	suggestive significance
5	5:12653380	12653380	-0.144654	9.76549e-07	suggestive significance
5	5:12653398	12653398	-0.145722	7.73096e-07	suggestive significance
5	5:12658725	12658725	-0.155337	1.38051e-07	suggestive significance
5	5:12660002	12660002	-0.158936	9.88312e-08	suggestive significance
5	5:12660847	12660847	-0.148048	8.49648e-07	suggestive significance
5	5:12661802	12661802	-0.131533	1.27849e-06	suggestive significance
5	5:12661932	12661932	-0.151256	5.28083e-07	suggestive significance
5	5:12663237	12663237	-0.152551	2.3466e-07	suggestive significance
5	5:12663804	12663804	-0.149524	7.63427e-07	suggestive significance
5	5:12663805	12663805	-0.149524	7.63427e-07	suggestive significance
5	5:12663810	12663810	-0.149524	7.63427e-07	suggestive significance
5	5:12664030	12664030	-0.14394	3.62011e-07	suggestive significance
5	5:12664060	12664060	-0.157608	1.04635e-07	suggestive significance
5	5:12664185	12664185	-0.149336	9.38538e-07	suggestive significance
5	5:12664187	12664187	-0.149336	9.38538e-07	suggestive significance
5	5:12664195	12664195	-0.149336	9.38538e-07	suggestive significance
5	5:12664196	12664196	-0.149336	9.38538e-07	suggestive significance
5	5:12665543	12665543	-0.144975	1.10824e-06	suggestive significance
5	5:12665547	12665547	-0.144975	1.10824e-06	suggestive significance
5	5:12665768	12665768	-0.148984	7.70969e-07	suggestive significance
5	5:12665769	12665769	-0.148984	7.70969e-07	suggestive significance
5	5:12670516	12670516	-0.148811	9.80431e-07	suggestive significance
5	5:12670678	12670678	-0.149336	9.38538e-07	suggestive significance
5	5:12671667	12671667	-0.154261	4.02738e-07	suggestive significance
5	5:12674737	12674737	-0.145643	9.47178e-07	suggestive significance
5	5:12674832	12674832	-0.143753	1.17045e-06	suggestive significance
5	5:12678200	12678200	-0.145155	1.05278e-06	suggestive significance
5	5:12679733	12679733	-0.151684	5.28189e-07	suggestive significance
5	5:12679806	12679806	-0.145259	7.68694e-07	suggestive significance
5	5:12680309	12680309	-0.145259	7.68694e-07	suggestive significance
5	5:12680333	12680333	-0.145259	7.68694e-07	suggestive significance
5	5:12680340	12680340	-0.145259	7.68694e-07	suggestive significance
5	5:12680550	12680550	-0.147509	4.91853e-07	suggestive significance
5	5:12681782	12681782	-0.147469	5.41377e-07	suggestive significance
5	5:12683149	12683149	-0.145259	7.68694e-07	suggestive significance
5	5:12683240	12683240	-0.150157	3.5705e-07	suggestive significance
5	5:12684191	12684191	-0.146664	7.29873e-07	suggestive significance
5	5:12684366	12684366	-0.144681	4.84059e-07	suggestive significance
5	5:12688490	12688490	-0.140027	1.20575e-06	suggestive significance
5	5:12688737	12688737	-0.14353	1.11423e-06	suggestive significance
5	5:12698138	12698138	-0.144995	1.07533e-06	suggestive significance
5	5:12707993	12707993	-0.148641	3.45034e-07	suggestive significance
5	5:12708793	12708793	-0.142457	1.16275e-06	suggestive significance
5	5:12708943	12708943	-0.146474	1.30766e-06	suggestive significance
5	5:12708974	12708974	-0.145886	3.96507e-07	suggestive significance
5	5:12709197	12709197	-0.140161	3.01784e-07	suggestive significance
5	5:12709244	12709244	-0.152718	5.69652e-08	5% significance
5	5:12709741	12709741	-0.159074	8.0663e-08	suggestive significance
5	5:12711368	12711368	-0.141379	9.86901e-07	suggestive significance
5	5:12711405	12711405	-0.147277	5.69737e-07	suggestive significance
5	5:12711428	12711428	-0.147277	5.69737e-07	suggestive significance
5	5:12714827	12714827	-0.149778	4.7972e-07	suggestive significance
5	5:12717353	12717353	-0.124252	1.3156e-06	suggestive significance
5	5:12717354	12717354	-0.124252	1.3156e-06	suggestive significance
5	5:12717434	12717434	-0.119536	7.06377e-07	suggestive significance
5	5:12724156	12724156	-0.145708	2.24876e-07	suggestive significance
5	5:12724157	12724157	-0.145708	2.24876e-07	suggestive significance
5	5:12724208	12724208	-0.150549	6.51468e-08	5% significance
5	5:12724375	12724375	-0.119617	1.33968e-06	suggestive significance
5	5:12724775	12724775	-0.150365	4.26095e-07	suggestive significance
5	5:12724776	12724776	-0.150365	4.26095e-07	suggestive significance
5	5:12728655	12728655	-0.164603	1.71664e-07	suggestive significance
5	5:12729056	12729056	-0.140678	1.554e-06	suggestive significance
5	5:12729242	12729242	-0.142584	1.48457e-06	suggestive significance
5	5:12730408	12730408	-0.151709	2.91912e-07	suggestive significance
5	5:12731489	12731489	-0.14894	1.06972e-06	suggestive significance
5	5:12732131	12732131	-0.140108	1.23927e-06	suggestive significance
5	5:12732618	12732618	-0.150984	1.39854e-07	suggestive significance
5	5:12734614	12734614	-0.136723	1.17827e-06	suggestive significance
5	5:12734640	12734640	-0.125075	1.24694e-06	suggestive significance
5	5:12735621	12735621	-0.123821	1.11666e-06	suggestive significance
5	5:12736960	12736960	-0.159623	7.06064e-08	5% significance
5	5:12736963	12736963	-0.159623	7.06064e-08	5% significance
5	5:12737062	12737062	-0.151653	2.35497e-07	suggestive significance
5	5:12737088	12737088	-0.150866	5.71898e-07	suggestive significance
5	5:12737487	12737487	-0.151972	4.47758e-07	suggestive significance
5	5:12739800	12739800	-0.151972	4.47758e-07	suggestive significance
5	5:12740199	12740199	-0.147811	1.10033e-06	suggestive significance
5	5:12740408	12740408	-0.150156	7.04362e-07	suggestive significance
5	5:12740410	12740410	-0.145427	7.39536e-07	suggestive significance
5	5:12742279	12742279	-0.151972	4.47758e-07	suggestive significance
5	5:12742422	12742422	-0.151802	5.51824e-07	suggestive significance
5	5:12742599	12742599	-0.151972	4.47758e-07	suggestive significance
5	5:12742613	12742613	-0.151972	4.47758e-07	suggestive significance
5	5:12743664	12743664	-0.151189	7.71979e-07	suggestive significance
5	5:12745327	12745327	-0.151972	4.47758e-07	suggestive significance
5	5:12746453	12746453	-0.150937	6.39413e-07	suggestive significance
5	5:12746622	12746622	-0.143668	5.00263e-07	suggestive significance
5	5:12746627	12746627	-0.147985	2.23034e-07	suggestive significance
5	5:12746828	12746828	-0.154932	3.11013e-07	suggestive significance
5	5:12748146	12748146	-0.156666	2.29194e-07	suggestive significance
5	5:12749895	12749895	-0.158878	1.18348e-07	suggestive significance
5	5:12749904	12749904	-0.158878	1.18348e-07	suggestive significance
5	5:12755176	12755176	-0.153598	3.61446e-07	suggestive significance
5	5:12755182	12755182	-0.153598	3.61446e-07	suggestive significance
5	5:12755191	12755191	-0.153864	3.59074e-07	suggestive significance
5	5:12755192	12755192	-0.153864	3.59074e-07	suggestive significance
5	5:12755228	12755228	-0.146548	1.53421e-06	suggestive significance
5	5:12755782	12755782	-0.155056	3.1105e-07	suggestive significance
5	5:12755904	12755904	-0.151972	4.47758e-07	suggestive significance
5	5:12756063	12756063	-0.154912	3.02542e-07	suggestive significance
5	5:12756185	12756185	-0.147487	4.5714e-07	suggestive significance
5	5:12756267	12756267	-0.159226	9.006e-08	suggestive significance
5	5:12756270	12756270	-0.158564	1.31119e-07	suggestive significance
5	5:12757502	12757502	-0.1463	7.63317e-07	suggestive significance
5	5:12758789	12758789	-0.151803	2.31116e-07	suggestive significance
5	5:12759084	12759084	-0.160035	3.66842e-08	5% significance
5	5:12759118	12759118	-0.150875	2.73667e-07	suggestive significance
5	5:12759130	12759130	-0.150875	2.73667e-07	suggestive significance
5	5:12760045	12760045	-0.142006	7.06864e-07	suggestive significance
5	5:12761921	12761921	-0.141193	5.90252e-07	suggestive significance
5	5:12765016	12765016	-0.155363	1.89337e-07	suggestive significance
5	5:12767335	12767335	-0.157422	2.09755e-07	suggestive significance
5	5:12767436	12767436	-0.152477	3.34805e-07	suggestive significance
5	5:12767925	12767925	-0.148915	4.04791e-07	suggestive significance
5	5:12768350	12768350	-0.148075	4.79189e-07	suggestive significance
5	5:12769373	12769373	-0.150219	5.07739e-07	suggestive significance
5	5:12770114	12770114	-0.137488	1.45103e-06	suggestive significance
5	5:12771431	12771431	-0.154005	3.49436e-07	suggestive significance
5	5:12771554	12771554	-0.139134	1.1472e-06	suggestive significance
5	5:12771760	12771760	-0.149835	8.0571e-07	suggestive significance
5	5:12771765	12771765	-0.149835	8.0571e-07	suggestive significance
5	5:12773415	12773415	-0.155434	3.18801e-07	suggestive significance
5	5:12774674	12774674	-0.151882	4.5019e-07	suggestive significance
5	5:12777598	12777598	-0.145088	1.33076e-06	suggestive significance
5	5:12778016	12778016	-0.150269	7.39867e-07	suggestive significance
5	5:12781309	12781309	-0.142918	1.00449e-06	suggestive significance
5	5:12784891	12784891	-0.152789	5.73334e-07	suggestive significance
5	5:12784998	12784998	-0.145303	1.5272e-06	suggestive significance
5	5:12785259	12785259	-0.152364	5.88566e-07	suggestive significance
5	5:12785279	12785279	-0.152364	5.88566e-07	suggestive significance
5	5:12788193	12788193	-0.157596	3.31901e-07	suggestive significance
5	5:12796195	12796195	-0.149004	9.39118e-07	suggestive significance
5	5:12801023	12801023	-0.149447	1.0632e-06	suggestive significance
5	5:12802320	12802320	-0.149447	1.0632e-06	suggestive significance
5	5:12804462	12804462	-0.149447	1.0632e-06	suggestive significance
5	5:12804805	12804805	-0.149447	1.0632e-06	suggestive significance
5	5:12806067	12806067	-0.149619	9.40436e-07	suggestive significance
5	5:12806235	12806235	-0.149447	1.0632e-06	suggestive significance
5	5:12806245	12806245	-0.149447	1.0632e-06	suggestive significance
5	5:12806432	12806432	-0.148915	1.07182e-06	suggestive significance
5	5:12807312	12807312	-0.148322	1.01189e-06	suggestive significance
5	5:12807472	12807472	-0.150427	6.12244e-07	suggestive significance
5	5:12809932	12809932	-0.144713	1.33369e-06	suggestive significance
5	5:12809933	12809933	-0.149447	1.0632e-06	suggestive significance
5	5:12810000	12810000	-0.1442	1.04793e-06	suggestive significance
5	5:12810044	12810044	-0.15584	2.14216e-07	suggestive significance
5	5:12811647	12811647	-0.145824	9.11912e-07	suggestive significance
5	5:12811852	12811852	-0.1481	6.48523e-07	suggestive significance
5	5:12811955	12811955	-0.150269	7.39867e-07	suggestive significance
5	5:12815011	12815011	-0.141007	1.38158e-06	suggestive significance
5	5:12815239	12815239	-0.149982	8.70336e-07	suggestive significance
5	5:12816304	12816304	-0.15248	8.94748e-07	suggestive significance
5	5:12816745	12816745	-0.149811	8.96719e-07	suggestive significance
5	5:12818307	12818307	-0.144798	1.00375e-06	suggestive significance
5	5:12818392	12818392	-0.142681	1.54494e-06	suggestive significance
5	5:12818600	12818600	-0.152775	5.66218e-07	suggestive significance
5	5:12818877	12818877	-0.148664	7.01411e-07	suggestive significance
5	5:12818937	12818937	-0.143104	1.32071e-06	suggestive significance
5	5:12819248	12819248	-0.126631	1.55385e-06	suggestive significance
5	5:12820054	12820054	-0.167039	6.2553e-08	5% significance
5	5:12820179	12820179	-0.149541	5.73515e-07	suggestive significance
5	5:12820532	12820532	-0.149447	1.0632e-06	suggestive significance
5	5:12821081	12821081	-0.147419	5.40038e-07	suggestive significance
5	5:12821087	12821087	-0.147419	5.40038e-07	suggestive significance
5	5:12821144	12821144	-0.158889	3.39474e-07	suggestive significance
5	5:12822159	12822159	-0.154502	5.97412e-07	suggestive significance
5	5:12822846	12822846	-0.148747	1.18888e-06	suggestive significance
5	5:12823402	12823402	-0.149447	1.0632e-06	suggestive significance
5	5:12829116	12829116	-0.151075	5.20911e-07	suggestive significance
5	5:12829623	12829623	-0.148211	6.33896e-07	suggestive significance
5	5:12830184	12830184	-0.150237	4.90901e-07	suggestive significance
5	5:12830209	12830209	-0.148351	4.60245e-07	suggestive significance
5	5:12830210	12830210	-0.148351	4.60245e-07	suggestive significance
5	5:12830403	12830403	-0.14393	1.43366e-06	suggestive significance
5	5:12830428	12830428	-0.14393	1.43366e-06	suggestive significance
5	5:12830511	12830511	-0.159409	1.8865e-07	suggestive significance
5	5:12831402	12831402	-0.148981	1.11166e-06	suggestive significance
5	5:12831547	12831547	-0.147466	1.02703e-06	suggestive significance
5	5:12831549	12831549	-0.152591	7.93469e-07	suggestive significance
5	5:12833621	12833621	-0.149447	1.0632e-06	suggestive significance
5	5:12833942	12833942	-0.156243	4.47261e-07	suggestive significance
5	5:12834748	12834748	-0.149561	1.03728e-06	suggestive significance
5	5:12835246	12835246	-0.14774	1.53999e-06	suggestive significance
5	5:12835705	12835705	-0.149447	1.0632e-06	suggestive significance
5	5:12835744	12835744	-0.149447	1.0632e-06	suggestive significance
5	5:12835891	12835891	-0.149447	1.0632e-06	suggestive significance
5	5:12836272	12836272	-0.149447	1.0632e-06	suggestive significance
5	5:12836299	12836299	-0.149447	1.0632e-06	suggestive significance
5	5:12838396	12838396	-0.130185	1.17051e-06	suggestive significance
5	5:12839300	12839300	-0.15149	2.8948e-07	suggestive significance
5	5:12839452	12839452	-0.145952	1.01588e-06	suggestive significance
5	5:12841185	12841185	-0.152897	3.96699e-07	suggestive significance
5	5:12841601	12841601	-0.144452	8.71647e-07	suggestive significance
5	5:12842014	12842014	-0.147557	4.02093e-07	suggestive significance
5	5:12842555	12842555	-0.148259	8.3727e-07	suggestive significance
5	5:12843852	12843852	-0.145824	9.11912e-07	suggestive significance
5	5:12843887	12843887	-0.145824	9.11912e-07	suggestive significance
5	5:12891843	12891843	-0.14433	9.76995e-07	suggestive significance
5	5:12910829	12910829	-0.150629	1.86603e-07	suggestive significance
5	5:12913961	12913961	-0.159882	2.54211e-07	suggestive significance
5	5:12915198	12915198	-0.155765	2.72978e-07	suggestive significance
5	5:12916486	12916486	-0.150976	8.03321e-07	suggestive significance
5	5:12916588	12916588	-0.161688	3.34211e-08	5% significance
5	5:12918798	12918798	-0.150284	1.33961e-07	suggestive significance
5	5:12924433	12924433	-0.152025	2.87817e-07	suggestive significance
5	5:12930588	12930588	-0.149372	3.01071e-07	suggestive significance
5	5:12952874	12952874	-0.146995	4.63061e-07	suggestive significance
5	5:12971780	12971780	-0.146109	1.02233e-06	suggestive significance
5	5:13015133	13015133	-0.151519	8.29096e-07	suggestive significance
5	5:13015137	13015137	-0.151519	8.29096e-07	suggestive significance
5	5:13015545	13015545	-0.147591	1.11697e-06	suggestive significance
5	5:13015935	13015935	-0.158958	2.43942e-07	suggestive significance
5	5:13018383	13018383	-0.147124	1.39839e-06	suggestive significance
5	5:13018415	13018415	-0.147124	1.39839e-06	suggestive significance
5	5:13020331	13020331	-0.153112	2.62208e-07	suggestive significance
5	5:13021395	13021395	-0.150987	3.00876e-07	suggestive significance
5	5:13023270	13023270	-0.175356	8.02466e-09	5% significance
5	5:13023415	13023415	-0.151087	5.07985e-07	suggestive significance
5	5:13024542	13024542	-0.136552	4.56212e-07	suggestive significance
5	5:13025950	13025950	-0.14976	8.37045e-07	suggestive significance
5	5:13026556	13026556	-0.144106	1.04033e-06	suggestive significance
5	5:13026643	13026643	-0.149992	3.15393e-07	suggestive significance
5	5:13026763	13026763	-0.152936	4.02153e-07	suggestive significance
5	5:13026779	13026779	-0.152936	4.02153e-07	suggestive significance
5	5:13026783	13026783	-0.152936	4.02153e-07	suggestive significance
5	5:13028005	13028005	-0.161443	2.20307e-07	suggestive significance
5	5:13045968	13045968	-0.137558	3.07887e-07	suggestive significance
5	5:13050609	13050609	-0.142822	1.51369e-06	suggestive significance
5	5:13051057	13051057	-0.153073	1.38163e-07	suggestive significance
5	5:13051456	13051456	-0.138639	1.03695e-06	suggestive significance
5	5:13051797	13051797	-0.164666	2.88833e-08	5% significance
5	5:13051798	13051798	-0.164666	2.88833e-08	5% significance
5	5:13052317	13052317	-0.156305	4.19923e-07	suggestive significance
5	5:13052802	13052802	-0.139368	8.61113e-07	suggestive significance
5	5:13054951	13054951	-0.107848	7.46072e-07	suggestive significance
5	5:13083232	13083232	-0.154414	2.35806e-08	5% significance
5	5:13083259	13083259	-0.151786	2.32556e-07	suggestive significance
5	5:13085560	13085560	-0.141786	7.34743e-07	suggestive significance
5	5:13085768	13085768	-0.14453	1.34178e-06	suggestive significance
5	5:13085796	13085796	-0.142643	5.998e-07	suggestive significance
5	5:13086577	13086577	-0.145453	1.22871e-06	suggestive significance
5	5:13087248	13087248	-0.137363	1.34877e-06	suggestive significance
5	5:13088439	13088439	-0.14018	8.79605e-07	suggestive significance
5	5:13089624	13089624	-0.141165	1.24027e-06	suggestive significance
5	5:13090948	13090948	-0.137309	1.17295e-06	suggestive significance
5	5:13091036	13091036	-0.137838	1.04289e-06	suggestive significance
5	5:13091244	13091244	-0.142297	8.49502e-07	suggestive significance
5	5:13091347	13091347	-0.13407	4.98963e-07	suggestive significance
5	5:13091949	13091949	-0.141055	1.3044e-06	suggestive significance
5	5:13092036	13092036	-0.139273	1.28272e-06	suggestive significance
5	5:13093987	13093987	-0.128358	1.37852e-06	suggestive significance
5	5:13094786	13094786	-0.144605	7.33447e-07	suggestive significance
5	5:13095238	13095238	-0.148504	3.01393e-07	suggestive significance
5	5:13095555	13095555	-0.139258	4.62097e-07	suggestive significance
5	5:13095818	13095818	-0.139206	1.08849e-06	suggestive significance
5	5:13095819	13095819	-0.139206	1.08849e-06	suggestive significance
5	5:13095842	13095842	-0.139515	1.01262e-06	suggestive significance
5	5:13095845	13095845	-0.139515	1.01262e-06	suggestive significance
5	5:13095977	13095977	-0.137984	7.17791e-07	suggestive significance
5	5:13095986	13095986	-0.138558	9.84262e-07	suggestive significance
5	5:13096402	13096402	-0.138558	9.84262e-07	suggestive significance
5	5:13096491	13096491	-0.138076	1.05761e-06	suggestive significance
5	5:13097220	13097220	-0.143679	2.70871e-07	suggestive significance
5	5:13097264	13097264	-0.122962	9.76493e-07	suggestive significance
5	5:13097362	13097362	-0.139622	7.97862e-07	suggestive significance
5	5:13097477	13097477	-0.14191	5.93984e-07	suggestive significance
5	5:13097478	13097478	-0.14191	5.93984e-07	suggestive significance
5	5:13097633	13097633	-0.14027	6.20394e-07	suggestive significance
5	5:13097634	13097634	-0.14027	6.20394e-07	suggestive significance
5	5:13106631	13106631	-0.139039	8.52598e-07	suggestive significance
5	5:13107722	13107722	-0.147428	1.08417e-07	suggestive significance
5	5:13110107	13110107	-0.14953	4.91137e-07	suggestive significance
5	5:13119036	13119036	-0.15149	7.64189e-07	suggestive significance
5	5:13122778	13122778	-0.155102	9.33358e-08	suggestive significance
5	5:13122787	13122787	-0.155102	9.33358e-08	suggestive significance
5	5:13122813	13122813	-0.136825	8.92981e-07	suggestive significance
5	5:13125053	13125053	-0.1505	1.24732e-06	suggestive significance
5	5:13132984	13132984	-0.147729	1.08812e-06	suggestive significance
5	5:13135000	13135000	-0.153984	7.8544e-07	suggestive significance
5	5:13150878	13150878	-0.136741	1.17311e-06	suggestive significance
5	5:13160876	13160876	-0.155488	2.41991e-08	5% significance
5	5:13161001	13161001	-0.141417	1.12601e-06	suggestive significance
5	5:13161620	13161620	-0.136944	7.68335e-07	suggestive significance
5	5:13161637	13161637	-0.146497	1.46858e-07	suggestive significance
5	5:13164933	13164933	-0.154805	4.15186e-07	suggestive significance
5	5:13166268	13166268	-0.152098	4.54575e-07	suggestive significance
5	5:13166272	13166272	-0.151875	4.7295e-07	suggestive significance
5	5:13166782	13166782	-0.145311	1.24761e-07	suggestive significance
5	5:13168370	13168370	-0.154679	1.96311e-07	suggestive significance
5	5:13171492	13171492	-0.16237	1.11789e-07	suggestive significance
5	5:13175454	13175454	-0.146958	1.07796e-06	suggestive significance
5	5:13177255	13177255	-0.141982	7.7361e-07	suggestive significance
5	5:13177863	13177863	-0.162295	1.00203e-07	suggestive significance
5	5:13181873	13181873	-0.149201	6.56865e-07	suggestive significance
5	5:13183571	13183571	-0.134746	1.16931e-06	suggestive significance
5	5:13183799	13183799	-0.145135	8.69367e-07	suggestive significance
5	5:13183990	13183990	-0.152447	7.01119e-07	suggestive significance
5	5:13184430	13184430	-0.136968	1.26295e-06	suggestive significance
5	5:13185155	13185155	-0.157009	2.96616e-07	suggestive significance
5	5:13185159	13185159	-0.157009	2.96616e-07	suggestive significance
5	5:13185552	13185552	-0.143989	8.60497e-07	suggestive significance
5	5:13185555	13185555	-0.143989	8.60497e-07	suggestive significance
5	5:13186474	13186474	-0.145604	1.21556e-06	suggestive significance
5	5:13188588	13188588	-0.146354	9.12034e-08	suggestive significance
5	5:13190276	13190276	-0.133621	7.61038e-07	suggestive significance
5	5:13202382	13202382	-0.151633	2.12615e-07	suggestive significance
5	5:13202647	13202647	-0.152152	3.58036e-07	suggestive significance
5	5:13203010	13203010	-0.144167	8.60088e-07	suggestive significance
5	5:13206211	13206211	-0.139467	6.70386e-07	suggestive significance
5	5:13206543	13206543	-0.116229	1.13999e-06	suggestive significance
5	5:13207462	13207462	-0.142811	7.94288e-07	suggestive significance
5	5:13207484	13207484	-0.155905	1.14399e-07	suggestive significance
5	5:13207495	13207495	-0.14884	4.35584e-07	suggestive significance
5	5:13216312	13216312	-0.148055	1.03347e-06	suggestive significance
5	5:13234637	13234637	-0.155409	4.31872e-07	suggestive significance
7	7:23986622	23986622	-0.10266	1.36226e-06	suggestive significance
8	8:14647877	14647877	-0.20225	3.52255e-07	suggestive significance
8	8:16079007	16079007	-0.189296	9.67501e-07	suggestive significance
8	8:16084557	16084557	-0.195537	1.13906e-07	suggestive significance
8	8:16098196	16098196	-0.200534	3.69558e-07	suggestive significance
8	8:16100591	16100591	-0.192371	1.84748e-07	suggestive significance
8	8:16100656	16100656	-0.193356	1.93902e-07	suggestive significance
8	8:16273672	16273672	-0.203666	3.21081e-07	suggestive significance
8	8:16709668	16709668	-0.167802	1.52e-06	suggestive significance
9	9:2652648	2652648	-0.147752	5.92212e-07	suggestive significance
11	11:5464858	5464858	-0.202391	1.67911e-07	suggestive significance
11	11:5846003	5846003	-0.208631	1.32964e-07	suggestive significance
11	11:5866189	5866189	-0.183026	1.30394e-07	suggestive significance
17	17:1572302	1572302	-0.167817	2.45642e-07	suggestive significance
19	19:3981368	3981368	-0.187133	1.11862e-06	suggestive significance
22	22:1635013	1635013	-0.207096	7.20413e-08	5% significance

## Sheet: Supplementary Data 7
SNP	Consequence	Gene Name	Gene ID	BIOTYPE	Existing variation
1:141380332	intergenic_variant	-	-	-	-
1:168972432	downstream_gene_variant	U6	ENSGALG00000025645	snRNA	-
1:82384523	intron_variant	LSAMP	ENSGALG00000040620	protein_coding	-
11:5464858	downstream_gene_variant	-	ENSGALG00000048380	lncRNA	rs317633816
11:5464858	intron_variant,non_coding_transcript_variant	-	ENSGALG00000049612	lncRNA	rs317633816
11:5846003	intergenic_variant	-	-	-	-
11:5866189	intergenic_variant	-	-	-	rs15605910
17:1572302	intergenic_variant	-	-	-	rs316150648
19:3981368	intergenic_variant	-	-	-	-
2:52780778	intron_variant	TPK1	ENSGALG00000040298	protein_coding	-
22:1635013	intron_variant	-	ENSGALG00000050069	protein_coding	-
22:1635013	upstream_gene_variant	-	ENSGALG00000053970	lncRNA	-
22:1635013	downstream_gene_variant	-	ENSGALG00000047453	lncRNA	-
22:1635013	downstream_gene_variant	-	ENSGALG00000050069	protein_coding	-
3:20009619	downstream_gene_variant	-	ENSGALG00000052518	lncRNA	-
3:61253234	intergenic_variant	-	-	-	-
3:61494469	intergenic_variant	-	-	-	rs314996858
3:61767390	intergenic_variant	-	-	-	-
3:61767405	intergenic_variant	-	-	-	-
3:61893572	intron_variant	TBC1D32	ENSGALG00000014876	protein_coding	rs316472610
5:10181865	intergenic_variant	-	-	-	rs16463716
5:10182547	intergenic_variant	-	-	-	-
5:10759231	intron_variant	PDE3B	ENSGALG00000006035	protein_coding	-
5:10759235	intron_variant	PDE3B	ENSGALG00000006035	protein_coding	rs315080663
5:12477999	intron_variant	KCNC1	ENSGALG00000006220	protein_coding	-
5:12477999	intron_variant,non_coding_transcript_variant	-	ENSGALG00000051468	lncRNA	-
5:12479539	intron_variant	KCNC1	ENSGALG00000006220	protein_coding	-
5:12479539	intron_variant,non_coding_transcript_variant	-	ENSGALG00000051468	lncRNA	-
5:12479809	intron_variant	KCNC1	ENSGALG00000006220	protein_coding	-
5:12479809	intron_variant,non_coding_transcript_variant	-	ENSGALG00000051468	lncRNA	-
5:12479833	intron_variant	KCNC1	ENSGALG00000006220	protein_coding	-
5:12479833	intron_variant,non_coding_transcript_variant	-	ENSGALG00000051468	lncRNA	-
5:12479848	intron_variant	KCNC1	ENSGALG00000006220	protein_coding	rs317805995
5:12479848	intron_variant,non_coding_transcript_variant	-	ENSGALG00000051468	lncRNA	rs317805995
5:12479859	intron_variant	KCNC1	ENSGALG00000006220	protein_coding	-
5:12479859	intron_variant,non_coding_transcript_variant	-	ENSGALG00000051468	lncRNA	-
5:12495318	intron_variant	KCNC1	ENSGALG00000006220	protein_coding	-
5:12495471	intron_variant	KCNC1	ENSGALG00000006220	protein_coding	-
5:12500438	intron_variant	KCNC1	ENSGALG00000006220	protein_coding	-
5:12501577	intron_variant	KCNC1	ENSGALG00000006220	protein_coding	-
5:12503885	intron_variant	KCNC1	ENSGALG00000006220	protein_coding	rs1060040499
5:12504741	intron_variant	KCNC1	ENSGALG00000006220	protein_coding	-
5:12505673	intron_variant	KCNC1	ENSGALG00000006220	protein_coding	rs315989925
5:12507564	intron_variant	KCNC1	ENSGALG00000006220	protein_coding	-
5:12508472	intron_variant	KCNC1	ENSGALG00000006220	protein_coding	-
5:12548908	intron_variant	SERGEF	ENSGALG00000006231	protein_coding	-
5:12557509	intron_variant	SERGEF	ENSGALG00000006231	protein_coding	-
5:12559315	intron_variant	SERGEF	ENSGALG00000006231	protein_coding	rs733355451
5:12559555	intron_variant	SERGEF	ENSGALG00000006231	protein_coding	-
5:12567172	intron_variant	SERGEF	ENSGALG00000006231	protein_coding	-
5:12567465	intron_variant	SERGEF	ENSGALG00000006231	protein_coding	-
5:12567485	intron_variant	SERGEF	ENSGALG00000006231	protein_coding	-
5:12568998	intron_variant	SERGEF	ENSGALG00000006231	protein_coding	rs15664211
5:12571480	intron_variant	SERGEF	ENSGALG00000006231	protein_coding	-
5:12571586	intron_variant	SERGEF	ENSGALG00000006231	protein_coding	-
5:12573759	intron_variant	SERGEF	ENSGALG00000006231	protein_coding	-
5:12579596	intron_variant	SERGEF	ENSGALG00000006231	protein_coding	-
5:12579619	intron_variant	SERGEF	ENSGALG00000006231	protein_coding	-
5:12580539	intron_variant	SERGEF	ENSGALG00000006231	protein_coding	-
5:12583395	intron_variant	SERGEF	ENSGALG00000006231	protein_coding	-
5:12587870	intron_variant	SERGEF	ENSGALG00000006231	protein_coding	rs15664300
5:12587926	intron_variant	SERGEF	ENSGALG00000006231	protein_coding	-
5:12593353	intron_variant	SERGEF	ENSGALG00000006231	protein_coding	-
5:12594021	intron_variant	SERGEF	ENSGALG00000006231	protein_coding	-
5:12604043	intron_variant	SERGEF	ENSGALG00000006231	protein_coding	-
5:12607199	intron_variant	SERGEF	ENSGALG00000006231	protein_coding	-
5:12607865	intron_variant	SERGEF	ENSGALG00000006231	protein_coding	-
5:12609205	intron_variant	SERGEF	ENSGALG00000006231	protein_coding	-
5:12610384	intron_variant	SERGEF	ENSGALG00000006231	protein_coding	-
5:12615400	intron_variant	SERGEF	ENSGALG00000006231	protein_coding	-
5:12619501	intron_variant	SERGEF	ENSGALG00000006231	protein_coding	-
5:12622840	intron_variant	SERGEF	ENSGALG00000006231	protein_coding	rs315981607
5:12623939	intron_variant	SERGEF	ENSGALG00000006231	protein_coding	rs14515949
5:12625174	intron_variant	SERGEF	ENSGALG00000006231	protein_coding	-
5:12625187	intron_variant	SERGEF	ENSGALG00000006231	protein_coding	-
5:12649722	intron_variant	SERGEF	ENSGALG00000006231	protein_coding	-
5:12649736	intron_variant	SERGEF	ENSGALG00000006231	protein_coding	rs736121710
5:12649751	intron_variant	SERGEF	ENSGALG00000006231	protein_coding	-
5:12649760	intron_variant	SERGEF	ENSGALG00000006231	protein_coding	-
5:12650910	intron_variant	SERGEF	ENSGALG00000006231	protein_coding	-
5:12653380	intron_variant	SERGEF	ENSGALG00000006231	protein_coding	-
5:12653380	downstream_gene_variant	TPH1	ENSGALG00000006236	protein_coding	-
5:12653398	intron_variant	SERGEF	ENSGALG00000006231	protein_coding	-
5:12653398	downstream_gene_variant	TPH1	ENSGALG00000006236	protein_coding	-
5:12658725	upstream_gene_variant	SERGEF	ENSGALG00000006231	protein_coding	rs314095739
5:12658725	intron_variant	TPH1	ENSGALG00000006236	protein_coding	rs314095739
5:12660002	intron_variant	TPH1	ENSGALG00000006236	protein_coding	-
5:12660847	intron_variant	TPH1	ENSGALG00000006236	protein_coding	-
5:12661802	intron_variant	TPH1	ENSGALG00000006236	protein_coding	-
5:12661932	intron_variant	TPH1	ENSGALG00000006236	protein_coding	-
5:12663237	intron_variant	TPH1	ENSGALG00000006236	protein_coding	-
5:12663804	intron_variant	TPH1	ENSGALG00000006236	protein_coding	-
5:12663805	intron_variant	TPH1	ENSGALG00000006236	protein_coding	-
5:12663810	intron_variant	TPH1	ENSGALG00000006236	protein_coding	-
5:12664030	intron_variant	TPH1	ENSGALG00000006236	protein_coding	-
5:12664060	intron_variant	TPH1	ENSGALG00000006236	protein_coding	-
5:12664185	intron_variant	TPH1	ENSGALG00000006236	protein_coding	-
5:12664187	intron_variant	TPH1	ENSGALG00000006236	protein_coding	-
5:12664195	intron_variant	TPH1	ENSGALG00000006236	protein_coding	-
5:12664196	intron_variant	TPH1	ENSGALG00000006236	protein_coding	rs731382493
5:12665543	downstream_gene_variant	-	ENSGALG00000026111	protein_coding	-
5:12665543	intron_variant	TPH1	ENSGALG00000006236	protein_coding	-
5:12665547	downstream_gene_variant	-	ENSGALG00000026111	protein_coding	-
5:12665547	intron_variant	TPH1	ENSGALG00000006236	protein_coding	-
5:12665768	downstream_gene_variant	-	ENSGALG00000026111	protein_coding	-
5:12665768	intron_variant	TPH1	ENSGALG00000006236	protein_coding	-
5:12665769	downstream_gene_variant	-	ENSGALG00000026111	protein_coding	-
5:12665769	intron_variant	TPH1	ENSGALG00000006236	protein_coding	-
5:12670516	intron_variant	-	ENSGALG00000026111	protein_coding	-
5:12670516	upstream_gene_variant	TPH1	ENSGALG00000006236	protein_coding	-
5:12670678	intron_variant	-	ENSGALG00000026111	protein_coding	-
5:12670678	upstream_gene_variant	TPH1	ENSGALG00000006236	protein_coding	-
5:12671667	intron_variant	-	ENSGALG00000026111	protein_coding	rs733634039
5:12671667	upstream_gene_variant	TPH1	ENSGALG00000006236	protein_coding	rs733634039
5:12674737	intron_variant	-	ENSGALG00000026111	protein_coding	rs738089557
5:12674832	intron_variant	-	ENSGALG00000026111	protein_coding	-
5:12678200	intron_variant	-	ENSGALG00000026111	protein_coding	-
5:12679733	intron_variant	-	ENSGALG00000026111	protein_coding	-
5:12679806	intron_variant	-	ENSGALG00000026111	protein_coding	-
5:12680309	intron_variant	-	ENSGALG00000026111	protein_coding	-
5:12680333	intron_variant	-	ENSGALG00000026111	protein_coding	-
5:12680340	intron_variant	-	ENSGALG00000026111	protein_coding	-
5:12680550	intron_variant	-	ENSGALG00000026111	protein_coding	rs736955055
5:12681782	downstream_gene_variant	-	ENSGALG00000027716	protein_coding	-
5:12681782	synonymous_variant	-	ENSGALG00000026111	protein_coding	-
5:12683149	downstream_gene_variant	-	ENSGALG00000027716	protein_coding	-
5:12683149	synonymous_variant	-	ENSGALG00000026111	protein_coding	-
5:12683240	downstream_gene_variant	-	ENSGALG00000027716	protein_coding	-
5:12683240	intron_variant	-	ENSGALG00000026111	protein_coding	-
5:12684191	downstream_gene_variant	-	ENSGALG00000027716	protein_coding	-
5:12684191	intron_variant	-	ENSGALG00000026111	protein_coding	-
5:12684366	downstream_gene_variant	-	ENSGALG00000027716	protein_coding	rs737207319
5:12684366	intron_variant	-	ENSGALG00000026111	protein_coding	rs737207319
5:12688490	upstream_gene_variant	-	ENSGALG00000027716	protein_coding	-
5:12688490	upstream_gene_variant	-	ENSGALG00000026111	protein_coding	-
5:12688490	downstream_gene_variant	HPS5	ENSGALG00000032502	protein_coding	-
5:12688490	intron_variant	-	ENSGALG00000027716	protein_coding	-
5:12688737	upstream_gene_variant	-	ENSGALG00000027716	protein_coding	-
5:12688737	upstream_gene_variant	-	ENSGALG00000026111	protein_coding	-
5:12688737	downstream_gene_variant	HPS5	ENSGALG00000032502	protein_coding	-
5:12688737	intron_variant	-	ENSGALG00000027716	protein_coding	-
5:12698138	intron_variant	HPS5	ENSGALG00000032502	protein_coding	rs317007697
5:12698138	upstream_gene_variant	-	ENSGALG00000027716	protein_coding	rs317007697
5:12707993	intron_variant	HPS5	ENSGALG00000032502	protein_coding	-
5:12708793	intron_variant	HPS5	ENSGALG00000032502	protein_coding	-
5:12708943	intron_variant	HPS5	ENSGALG00000032502	protein_coding	-
5:12708974	intron_variant	HPS5	ENSGALG00000032502	protein_coding	-
5:12709197	intron_variant	HPS5	ENSGALG00000032502	protein_coding	-
5:12709244	intron_variant	HPS5	ENSGALG00000032502	protein_coding	-
5:12709741	intron_variant	HPS5	ENSGALG00000032502	protein_coding	-
5:12711368	intron_variant	HPS5	ENSGALG00000032502	protein_coding	-
5:12711368	upstream_gene_variant	GTF2H1	ENSGALG00000042340	protein_coding	-
5:12711405	intron_variant	HPS5	ENSGALG00000032502	protein_coding	-
5:12711405	upstream_gene_variant	GTF2H1	ENSGALG00000042340	protein_coding	-
5:12711428	intron_variant	HPS5	ENSGALG00000032502	protein_coding	-
5:12711428	upstream_gene_variant	GTF2H1	ENSGALG00000042340	protein_coding	-
5:12714827	upstream_gene_variant	HPS5	ENSGALG00000032502	protein_coding	-
5:12714827	upstream_gene_variant	GTF2H1	ENSGALG00000042340	protein_coding	-
5:12717353	intron_variant	GTF2H1	ENSGALG00000042340	protein_coding	-
5:12717354	intron_variant	GTF2H1	ENSGALG00000042340	protein_coding	-
5:12717434	intron_variant	GTF2H1	ENSGALG00000042340	protein_coding	-
5:12724156	intron_variant	GTF2H1	ENSGALG00000042340	protein_coding	-
5:12724157	intron_variant	GTF2H1	ENSGALG00000042340	protein_coding	-
5:12724208	intron_variant	GTF2H1	ENSGALG00000042340	protein_coding	-
5:12724375	intron_variant	GTF2H1	ENSGALG00000042340	protein_coding	-
5:12724775	intron_variant	GTF2H1	ENSGALG00000042340	protein_coding	-
5:12724776	intron_variant	GTF2H1	ENSGALG00000042340	protein_coding	-
5:12728655	intron_variant	GTF2H1	ENSGALG00000042340	protein_coding	-
5:12729056	intron_variant	GTF2H1	ENSGALG00000042340	protein_coding	-
5:12729242	intron_variant	GTF2H1	ENSGALG00000042340	protein_coding	-
5:12730408	intron_variant	GTF2H1	ENSGALG00000042340	protein_coding	-
5:12731489	intron_variant	GTF2H1	ENSGALG00000042340	protein_coding	-
5:12732131	intron_variant	GTF2H1	ENSGALG00000042340	protein_coding	-
5:12732618	intron_variant	GTF2H1	ENSGALG00000042340	protein_coding	-
5:12734614	3_prime_UTR_variant	GTF2H1	ENSGALG00000042340	protein_coding	-
5:12734640	3_prime_UTR_variant	GTF2H1	ENSGALG00000042340	protein_coding	-
5:12735621	downstream_gene_variant	GTF2H1	ENSGALG00000042340	protein_coding	-
5:12736960	downstream_gene_variant	GTF2H1	ENSGALG00000042340	protein_coding	-
5:12736963	downstream_gene_variant	GTF2H1	ENSGALG00000042340	protein_coding	-
5:12737062	downstream_gene_variant	GTF2H1	ENSGALG00000042340	protein_coding	rs1060220926
5:12737088	downstream_gene_variant	GTF2H1	ENSGALG00000042340	protein_coding	rs1057988702
5:12737487	downstream_gene_variant	GTF2H1	ENSGALG00000042340	protein_coding	-
5:12739800	intergenic_variant	-	-	-	rs1057545523
5:12740199	intergenic_variant	-	-	-	-
5:12740408	intergenic_variant	-	-	-	-
5:12740410	intergenic_variant	-	-	-	-
5:12742279	intergenic_variant	-	-	-	-
5:12742422	intergenic_variant	-	-	-	-
5:12742599	intergenic_variant	-	-	-	-
5:12742613	intergenic_variant	-	-	-	-
5:12743664	intergenic_variant	-	-	-	-
5:12745327	intergenic_variant	-	-	-	-
5:12746453	intergenic_variant	-	-	-	-
5:12746622	intergenic_variant	-	-	-	-
5:12746627	intergenic_variant	-	-	-	-
5:12746828	intergenic_variant	-	-	-	-
5:12748146	intergenic_variant	-	-	-	-
5:12749895	upstream_gene_variant	LDHA	ENSGALG00000006300	protein_coding	-
5:12749904	upstream_gene_variant	LDHA	ENSGALG00000006300	protein_coding	-
5:12755176	intron_variant	LDHA	ENSGALG00000006300	protein_coding	-
5:12755176	upstream_gene_variant	LDHA	ENSGALG00000006300	protein_coding	-
5:12755182	intron_variant	LDHA	ENSGALG00000006300	protein_coding	-
5:12755182	upstream_gene_variant	LDHA	ENSGALG00000006300	protein_coding	-
5:12755191	intron_variant	LDHA	ENSGALG00000006300	protein_coding	-
5:12755191	upstream_gene_variant	LDHA	ENSGALG00000006300	protein_coding	-
5:12755192	intron_variant	LDHA	ENSGALG00000006300	protein_coding	-
5:12755192	upstream_gene_variant	LDHA	ENSGALG00000006300	protein_coding	-
5:12755228	intron_variant	LDHA	ENSGALG00000006300	protein_coding	-
5:12755228	upstream_gene_variant	LDHA	ENSGALG00000006300	protein_coding	-
5:12755782	downstream_gene_variant	TSG101	ENSGALG00000006312	protein_coding	-
5:12755782	intron_variant	LDHA	ENSGALG00000006300	protein_coding	-
5:12755782	upstream_gene_variant	LDHA	ENSGALG00000006300	protein_coding	-
5:12755904	downstream_gene_variant	TSG101	ENSGALG00000006312	protein_coding	-
5:12755904	missense_variant	LDHA	ENSGALG00000006300	protein_coding	-
5:12755904	upstream_gene_variant	LDHA	ENSGALG00000006300	protein_coding	-
5:12756063	downstream_gene_variant	TSG101	ENSGALG00000006312	protein_coding	-
5:12756063	intron_variant	LDHA	ENSGALG00000006300	protein_coding	-
5:12756063	upstream_gene_variant	LDHA	ENSGALG00000006300	protein_coding	-
5:12756185	downstream_gene_variant	TSG101	ENSGALG00000006312	protein_coding	-
5:12756185	intron_variant	LDHA	ENSGALG00000006300	protein_coding	-
5:12756185	upstream_gene_variant	LDHA	ENSGALG00000006300	protein_coding	-
5:12756267	downstream_gene_variant	TSG101	ENSGALG00000006312	protein_coding	rs733308045
5:12756267	intron_variant	LDHA	ENSGALG00000006300	protein_coding	rs733308045
5:12756267	upstream_gene_variant	LDHA	ENSGALG00000006300	protein_coding	rs733308045
5:12756270	downstream_gene_variant	TSG101	ENSGALG00000006312	protein_coding	rs1057996986
5:12756270	intron_variant	LDHA	ENSGALG00000006300	protein_coding	rs1057996986
5:12756270	upstream_gene_variant	LDHA	ENSGALG00000006300	protein_coding	rs1057996986
5:12757502	downstream_gene_variant	TSG101	ENSGALG00000006312	protein_coding	-
5:12757502	synonymous_variant	LDHA	ENSGALG00000006300	protein_coding	-
5:12758789	downstream_gene_variant	TSG101	ENSGALG00000006312	protein_coding	-
5:12758789	intron_variant	LDHA	ENSGALG00000006300	protein_coding	-
5:12759084	downstream_gene_variant	TSG101	ENSGALG00000006312	protein_coding	-
5:12759084	intron_variant	LDHA	ENSGALG00000006300	protein_coding	-
5:12759118	downstream_gene_variant	TSG101	ENSGALG00000006312	protein_coding	-
5:12759118	intron_variant	LDHA	ENSGALG00000006300	protein_coding	-
5:12759130	downstream_gene_variant	TSG101	ENSGALG00000006312	protein_coding	rs313979999
5:12759130	intron_variant	LDHA	ENSGALG00000006300	protein_coding	rs313979999
5:12760045	downstream_gene_variant	TSG101	ENSGALG00000006312	protein_coding	-
5:12760045	downstream_gene_variant	LDHA	ENSGALG00000006300	protein_coding	-
5:12760045	intron_variant	LDHA	ENSGALG00000006300	protein_coding	-
5:12761921	synonymous_variant	TSG101	ENSGALG00000006312	protein_coding	rs29008783
5:12761921	downstream_gene_variant	LDHA	ENSGALG00000006300	protein_coding	rs29008783
5:12761921	intron_variant	LDHA	ENSGALG00000006300	protein_coding	rs29008783
5:12765016	intron_variant	TSG101	ENSGALG00000006312	protein_coding	rs739896881
5:12765016	intron_variant	LDHA	ENSGALG00000006300	protein_coding	rs739896881
5:12767335	intron_variant	TSG101	ENSGALG00000006312	protein_coding	-
5:12767335	intron_variant	LDHA	ENSGALG00000006300	protein_coding	-
5:12767436	intron_variant	TSG101	ENSGALG00000006312	protein_coding	-
5:12767436	intron_variant	LDHA	ENSGALG00000006300	protein_coding	-
5:12767925	intron_variant	TSG101	ENSGALG00000006312	protein_coding	-
5:12767925	intron_variant	LDHA	ENSGALG00000006300	protein_coding	-
5:12768350	intron_variant	TSG101	ENSGALG00000006312	protein_coding	-
5:12768350	intron_variant	LDHA	ENSGALG00000006300	protein_coding	-
5:12769373	intron_variant	TSG101	ENSGALG00000006312	protein_coding	-
5:12769373	intron_variant	LDHA	ENSGALG00000006300	protein_coding	-
5:12770114	intron_variant	TSG101	ENSGALG00000006312	protein_coding	-
5:12770114	downstream_gene_variant	UEVLD	ENSGALG00000006342	protein_coding	-
5:12770114	intron_variant	LDHA	ENSGALG00000006300	protein_coding	-
5:12771431	intron_variant	TSG101	ENSGALG00000006312	protein_coding	-
5:12771431	downstream_gene_variant	UEVLD	ENSGALG00000006342	protein_coding	-
5:12771431	intron_variant	LDHA	ENSGALG00000006300	protein_coding	-
5:12771554	intron_variant	TSG101	ENSGALG00000006312	protein_coding	-
5:12771554	downstream_gene_variant	UEVLD	ENSGALG00000006342	protein_coding	-
5:12771554	intron_variant	LDHA	ENSGALG00000006300	protein_coding	-
5:12771760	intron_variant	TSG101	ENSGALG00000006312	protein_coding	-
5:12771760	downstream_gene_variant	UEVLD	ENSGALG00000006342	protein_coding	-
5:12771760	intron_variant	LDHA	ENSGALG00000006300	protein_coding	-
5:12771765	intron_variant	TSG101	ENSGALG00000006312	protein_coding	-
5:12771765	downstream_gene_variant	UEVLD	ENSGALG00000006342	protein_coding	-
5:12771765	intron_variant	LDHA	ENSGALG00000006300	protein_coding	-
5:12773415	intron_variant	TSG101	ENSGALG00000006312	protein_coding	-
5:12773415	downstream_gene_variant	UEVLD	ENSGALG00000006342	protein_coding	-
5:12773415	intron_variant	LDHA	ENSGALG00000006300	protein_coding	-
5:12774674	upstream_gene_variant	TSG101	ENSGALG00000006312	protein_coding	rs1059955316
5:12774674	downstream_gene_variant	UEVLD	ENSGALG00000006342	protein_coding	rs1059955316
5:12774674	intron_variant	LDHA	ENSGALG00000006300	protein_coding	rs1059955316
5:12777598	upstream_gene_variant	TSG101	ENSGALG00000006312	protein_coding	-
5:12777598	intron_variant	UEVLD	ENSGALG00000006342	protein_coding	-
5:12777598	intron_variant	LDHA	ENSGALG00000006300	protein_coding	-
5:12778016	upstream_gene_variant	TSG101	ENSGALG00000006312	protein_coding	-
5:12778016	intron_variant	UEVLD	ENSGALG00000006342	protein_coding	-
5:12778016	intron_variant	LDHA	ENSGALG00000006300	protein_coding	-
5:12781309	intron_variant	UEVLD	ENSGALG00000006342	protein_coding	-
5:12781309	downstream_gene_variant	LDHA	ENSGALG00000006300	protein_coding	-
5:12784891	intron_variant	UEVLD	ENSGALG00000006342	protein_coding	rs740945224
5:12784891	downstream_gene_variant	LDHA	ENSGALG00000006300	protein_coding	rs740945224
5:12784998	intron_variant	UEVLD	ENSGALG00000006342	protein_coding	-
5:12784998	downstream_gene_variant	LDHA	ENSGALG00000006300	protein_coding	-
5:12785259	intron_variant	UEVLD	ENSGALG00000006342	protein_coding	-
5:12785259	downstream_gene_variant	LDHA	ENSGALG00000006300	protein_coding	-
5:12785279	intron_variant	UEVLD	ENSGALG00000006342	protein_coding	-
5:12785279	downstream_gene_variant	LDHA	ENSGALG00000006300	protein_coding	-
5:12788193	upstream_gene_variant	UEVLD	ENSGALG00000006342	protein_coding	-
5:12788193	downstream_gene_variant	SPTY2D1	ENSGALG00000006355	protein_coding	-
5:12796195	missense_variant	SPTY2D1	ENSGALG00000006355	protein_coding	-
5:12801023	intron_variant	SPTY2D1	ENSGALG00000006355	protein_coding	-
5:12802320	intron_variant	SPTY2D1	ENSGALG00000006355	protein_coding	-
5:12804462	upstream_gene_variant	SPTY2D1	ENSGALG00000006355	protein_coding	-
5:12804805	upstream_gene_variant	SPTY2D1	ENSGALG00000006355	protein_coding	-
5:12806067	upstream_gene_variant	SPTY2D1	ENSGALG00000006355	protein_coding	-
5:12806235	upstream_gene_variant	SPTY2D1	ENSGALG00000006355	protein_coding	rs315293389
5:12806245	upstream_gene_variant	SPTY2D1	ENSGALG00000006355	protein_coding	rs741727536
5:12806432	upstream_gene_variant	SPTY2D1	ENSGALG00000006355	protein_coding	-
5:12807312	upstream_gene_variant	SPTY2D1	ENSGALG00000006355	protein_coding	-
5:12807472	upstream_gene_variant	SPTY2D1	ENSGALG00000006355	protein_coding	-
5:12809932	intergenic_variant	-	-	-	rs313568784
5:12809933	intergenic_variant	-	-	-	-
5:12810000	intergenic_variant	-	-	-	-
5:12810044	intergenic_variant	-	-	-	rs312320912
5:12811647	intergenic_variant	-	-	-	rs314187770
5:12811852	intergenic_variant	-	-	-	-
5:12811955	intergenic_variant	-	-	-	rs315462106
5:12815011	intergenic_variant	-	-	-	rs313592670
5:12815239	intergenic_variant	-	-	-	-
5:12816304	intergenic_variant	-	-	-	-
5:12816745	intergenic_variant	-	-	-	-
5:12818307	intergenic_variant	-	-	-	-
5:12818392	intergenic_variant	-	-	-	-
5:12818600	intergenic_variant	-	-	-	-
5:12818877	intergenic_variant	-	-	-	-
5:12818937	intergenic_variant	-	-	-	-
5:12819248	intergenic_variant	-	-	-	-
5:12820054	intergenic_variant	-	-	-	rs731766244
5:12820179	intergenic_variant	-	-	-	-
5:12820532	intergenic_variant	-	-	-	-
5:12821081	intergenic_variant	-	-	-	-
5:12821087	intergenic_variant	-	-	-	rs1060117847
5:12821144	intergenic_variant	-	-	-	-
5:12822159	intergenic_variant	-	-	-	rs312648177
5:12822846	upstream_gene_variant	TMEM86A	ENSGALG00000047827	protein_coding	-
5:12823402	upstream_gene_variant	TMEM86A	ENSGALG00000047827	protein_coding	-
5:12829116	downstream_gene_variant	-	ENSGALG00000054893	lncRNA	-
5:12829116	intron_variant	TMEM86A	ENSGALG00000047827	protein_coding	-
5:12829623	downstream_gene_variant	-	ENSGALG00000054893	lncRNA	-
5:12829623	intron_variant	TMEM86A	ENSGALG00000047827	protein_coding	-
5:12830184	non_coding_transcript_exon_variant	-	ENSGALG00000054893	lncRNA	-
5:12830184	intron_variant	TMEM86A	ENSGALG00000047827	protein_coding	-
5:12830209	non_coding_transcript_exon_variant	-	ENSGALG00000054893	lncRNA	-
5:12830209	intron_variant	TMEM86A	ENSGALG00000047827	protein_coding	-
5:12830210	non_coding_transcript_exon_variant	-	ENSGALG00000054893	lncRNA	-
5:12830210	intron_variant	TMEM86A	ENSGALG00000047827	protein_coding	-
5:12830403	non_coding_transcript_exon_variant	-	ENSGALG00000054893	lncRNA	-
5:12830403	intron_variant	TMEM86A	ENSGALG00000047827	protein_coding	-
5:12830428	non_coding_transcript_exon_variant	-	ENSGALG00000054893	lncRNA	-
5:12830428	intron_variant	TMEM86A	ENSGALG00000047827	protein_coding	-
5:12830511	non_coding_transcript_exon_variant	-	ENSGALG00000054893	lncRNA	-
5:12830511	intron_variant	TMEM86A	ENSGALG00000047827	protein_coding	-
5:12831402	intron_variant,non_coding_transcript_variant	-	ENSGALG00000054893	lncRNA	-
5:12831402	intron_variant	TMEM86A	ENSGALG00000047827	protein_coding	-
5:12831547	intron_variant,non_coding_transcript_variant	-	ENSGALG00000054893	lncRNA	rs317522771
5:12831547	intron_variant	TMEM86A	ENSGALG00000047827	protein_coding	rs317522771
5:12831549	intron_variant,non_coding_transcript_variant	-	ENSGALG00000054893	lncRNA	-
5:12831549	intron_variant	TMEM86A	ENSGALG00000047827	protein_coding	-
5:12833621	intron_variant,non_coding_transcript_variant	-	ENSGALG00000054893	lncRNA	-
5:12833621	intron_variant	TMEM86A	ENSGALG00000047827	protein_coding	-
5:12833942	intron_variant,non_coding_transcript_variant	-	ENSGALG00000054893	lncRNA	-
5:12833942	intron_variant	TMEM86A	ENSGALG00000047827	protein_coding	-
5:12834748	intron_variant,non_coding_transcript_variant	-	ENSGALG00000054893	lncRNA	-
5:12834748	intron_variant	TMEM86A	ENSGALG00000047827	protein_coding	-
5:12835246	intron_variant,non_coding_transcript_variant	-	ENSGALG00000054893	lncRNA	-
5:12835246	intron_variant	TMEM86A	ENSGALG00000047827	protein_coding	-
5:12835705	intron_variant,non_coding_transcript_variant	-	ENSGALG00000054893	lncRNA	-
5:12835705	intron_variant	TMEM86A	ENSGALG00000047827	protein_coding	-
5:12835744	intron_variant,non_coding_transcript_variant	-	ENSGALG00000054893	lncRNA	-
5:12835744	intron_variant	TMEM86A	ENSGALG00000047827	protein_coding	-
5:12835891	intron_variant,non_coding_transcript_variant	-	ENSGALG00000054893	lncRNA	-
5:12835891	intron_variant	TMEM86A	ENSGALG00000047827	protein_coding	-
5:12836272	intron_variant,non_coding_transcript_variant	-	ENSGALG00000054893	lncRNA	-
5:12836272	intron_variant	TMEM86A	ENSGALG00000047827	protein_coding	-
5:12836299	intron_variant,non_coding_transcript_variant	-	ENSGALG00000054893	lncRNA	-
5:12836299	intron_variant	TMEM86A	ENSGALG00000047827	protein_coding	-
5:12838396	intron_variant,non_coding_transcript_variant	-	ENSGALG00000054893	lncRNA	-
5:12838396	intron_variant	TMEM86A	ENSGALG00000047827	protein_coding	-
5:12839300	intron_variant,non_coding_transcript_variant	-	ENSGALG00000054893	lncRNA	-
5:12839300	intron_variant	TMEM86A	ENSGALG00000047827	protein_coding	-
5:12839452	intron_variant,non_coding_transcript_variant	-	ENSGALG00000054893	lncRNA	-
5:12839452	intron_variant	TMEM86A	ENSGALG00000047827	protein_coding	-
5:12841185	non_coding_transcript_exon_variant	-	ENSGALG00000054893	lncRNA	-
5:12841185	intron_variant	TMEM86A	ENSGALG00000047827	protein_coding	-
5:12841601	intron_variant,non_coding_transcript_variant	-	ENSGALG00000054893	lncRNA	-
5:12841601	intron_variant	TMEM86A	ENSGALG00000047827	protein_coding	-
5:12842014	intron_variant,non_coding_transcript_variant	-	ENSGALG00000054893	lncRNA	-
5:12842014	intron_variant	TMEM86A	ENSGALG00000047827	protein_coding	-
5:12842555	intron_variant,non_coding_transcript_variant	-	ENSGALG00000054893	lncRNA	-
5:12842555	intron_variant	TMEM86A	ENSGALG00000047827	protein_coding	-
5:12843852	intron_variant,non_coding_transcript_variant	-	ENSGALG00000054893	lncRNA	-
5:12843852	intron_variant	TMEM86A	ENSGALG00000047827	protein_coding	-
5:12843887	intron_variant,non_coding_transcript_variant	-	ENSGALG00000054893	lncRNA	-
5:12843887	intron_variant	TMEM86A	ENSGALG00000047827	protein_coding	-
5:12891843	intron_variant	PTPN5	ENSGALG00000006368	protein_coding	-
5:12910829	intron_variant	PTPN5	ENSGALG00000006368	protein_coding	-
5:12913961	intron_variant	PTPN5	ENSGALG00000006368	protein_coding	-
5:12915198	missense_variant	PTPN5	ENSGALG00000006368	protein_coding	-
5:12916486	intron_variant	PTPN5	ENSGALG00000006368	protein_coding	-
5:12916588	intron_variant	PTPN5	ENSGALG00000006368	protein_coding	-
5:12918798	intron_variant	PTPN5	ENSGALG00000006368	protein_coding	-
5:12924433	intron_variant	PTPN5	ENSGALG00000006368	protein_coding	-
5:12924433	upstream_gene_variant	-	ENSGALG00000047860	lncRNA	-
5:12930588	intron_variant	PTPN5	ENSGALG00000006368	protein_coding	-
5:12930588	intron_variant,non_coding_transcript_variant	-	ENSGALG00000047860	lncRNA	-
5:12930588	downstream_gene_variant	-	ENSGALG00000047860	lncRNA	-
5:12952874	intron_variant	PTPN5	ENSGALG00000006368	protein_coding	-
5:12971780	intergenic_variant	-	-	-	-
5:13015133	intron_variant	PTPRJ	ENSGALG00000006382	protein_coding	-
5:13015137	intron_variant	PTPRJ	ENSGALG00000006382	protein_coding	-
5:13015545	intron_variant	PTPRJ	ENSGALG00000006382	protein_coding	rs15665627
5:13015935	intron_variant	PTPRJ	ENSGALG00000006382	protein_coding	-
5:13018383	intron_variant	PTPRJ	ENSGALG00000006382	protein_coding	rs733991184
5:13018415	intron_variant	PTPRJ	ENSGALG00000006382	protein_coding	-
5:13020331	intron_variant	PTPRJ	ENSGALG00000006382	protein_coding	-
5:13021395	intron_variant	PTPRJ	ENSGALG00000006382	protein_coding	rs15665661
5:13023270	intron_variant	PTPRJ	ENSGALG00000006382	protein_coding	-
5:13023415	intron_variant	PTPRJ	ENSGALG00000006382	protein_coding	rs317536291
5:13024542	intron_variant	PTPRJ	ENSGALG00000006382	protein_coding	rs735881716
5:13025950	upstream_gene_variant	PTPRJ	ENSGALG00000006382	protein_coding	rs313197499
5:13025950	intron_variant	PTPRJ	ENSGALG00000006382	protein_coding	rs313197499
5:13026556	upstream_gene_variant	PTPRJ	ENSGALG00000006382	protein_coding	-
5:13026556	intron_variant	PTPRJ	ENSGALG00000006382	protein_coding	-
5:13026643	upstream_gene_variant	PTPRJ	ENSGALG00000006382	protein_coding	-
5:13026643	intron_variant	PTPRJ	ENSGALG00000006382	protein_coding	-
5:13026763	upstream_gene_variant	PTPRJ	ENSGALG00000006382	protein_coding	-
5:13026763	intron_variant	PTPRJ	ENSGALG00000006382	protein_coding	-
5:13026779	upstream_gene_variant	PTPRJ	ENSGALG00000006382	protein_coding	-
5:13026779	intron_variant	PTPRJ	ENSGALG00000006382	protein_coding	-
5:13026783	upstream_gene_variant	PTPRJ	ENSGALG00000006382	protein_coding	rs14516551
5:13026783	intron_variant	PTPRJ	ENSGALG00000006382	protein_coding	rs14516551
5:13028005	upstream_gene_variant	PTPRJ	ENSGALG00000006382	protein_coding	-
5:13028005	intron_variant	PTPRJ	ENSGALG00000006382	protein_coding	-
5:13045968	intron_variant	PTPRJ	ENSGALG00000006382	protein_coding	-
5:13050609	intron_variant	PTPRJ	ENSGALG00000006382	protein_coding	-
5:13051057	intron_variant	PTPRJ	ENSGALG00000006382	protein_coding	-
5:13051456	intron_variant	PTPRJ	ENSGALG00000006382	protein_coding	rs313720746
5:13051797	intron_variant	PTPRJ	ENSGALG00000006382	protein_coding	-
5:13051798	intron_variant	PTPRJ	ENSGALG00000006382	protein_coding	-
5:13052317	intron_variant	PTPRJ	ENSGALG00000006382	protein_coding	-
5:13052802	intron_variant	PTPRJ	ENSGALG00000006382	protein_coding	-
5:13054951	intron_variant	PTPRJ	ENSGALG00000006382	protein_coding	-
5:13083232	downstream_gene_variant	PTPRJ	ENSGALG00000006382	protein_coding	-
5:13083259	downstream_gene_variant	PTPRJ	ENSGALG00000006382	protein_coding	-
5:13085560	downstream_gene_variant	PTPRJ	ENSGALG00000006382	protein_coding	-
5:13085768	downstream_gene_variant	PTPRJ	ENSGALG00000006382	protein_coding	-
5:13085796	downstream_gene_variant	PTPRJ	ENSGALG00000006382	protein_coding	-
5:13086577	intergenic_variant	-	-	-	-
5:13087248	intergenic_variant	-	-	-	-
5:13088439	intergenic_variant	-	-	-	-
5:13089624	upstream_gene_variant	OSBPL5	ENSGALG00000006401	protein_coding	rs16467595
5:13090948	upstream_gene_variant	OSBPL5	ENSGALG00000006401	protein_coding	-
5:13091036	upstream_gene_variant	OSBPL5	ENSGALG00000006401	protein_coding	-
5:13091244	upstream_gene_variant	OSBPL5	ENSGALG00000006401	protein_coding	-
5:13091347	upstream_gene_variant	OSBPL5	ENSGALG00000006401	protein_coding	-
5:13091949	upstream_gene_variant	OSBPL5	ENSGALG00000006401	protein_coding	-
5:13092036	upstream_gene_variant	OSBPL5	ENSGALG00000006401	protein_coding	-
5:13093987	upstream_gene_variant	OSBPL5	ENSGALG00000006401	protein_coding	-
5:13094786	intron_variant	OSBPL5	ENSGALG00000006401	protein_coding	-
5:13095238	intron_variant	OSBPL5	ENSGALG00000006401	protein_coding	-
5:13095555	intron_variant	OSBPL5	ENSGALG00000006401	protein_coding	-
5:13095818	intron_variant	OSBPL5	ENSGALG00000006401	protein_coding	-
5:13095819	intron_variant	OSBPL5	ENSGALG00000006401	protein_coding	rs16467613
5:13095842	intron_variant	OSBPL5	ENSGALG00000006401	protein_coding	-
5:13095845	intron_variant	OSBPL5	ENSGALG00000006401	protein_coding	-
5:13095977	intron_variant	OSBPL5	ENSGALG00000006401	protein_coding	-
5:13095986	intron_variant	OSBPL5	ENSGALG00000006401	protein_coding	-
5:13096402	intron_variant	OSBPL5	ENSGALG00000006401	protein_coding	rs317470464
5:13096491	intron_variant	OSBPL5	ENSGALG00000006401	protein_coding	-
5:13097220	intron_variant	OSBPL5	ENSGALG00000006401	protein_coding	rs14516621
5:13097264	intron_variant	OSBPL5	ENSGALG00000006401	protein_coding	-
5:13097362	intron_variant	OSBPL5	ENSGALG00000006401	protein_coding	-
5:13097477	intron_variant	OSBPL5	ENSGALG00000006401	protein_coding	-
5:13097478	intron_variant	OSBPL5	ENSGALG00000006401	protein_coding	-
5:13097633	intron_variant	OSBPL5	ENSGALG00000006401	protein_coding	-
5:13097634	intron_variant	OSBPL5	ENSGALG00000006401	protein_coding	-
5:13106631	intron_variant	OSBPL5	ENSGALG00000006401	protein_coding	rs16467663
5:13107722	intron_variant	OSBPL5	ENSGALG00000006401	protein_coding	-
5:13110107	intron_variant	OSBPL5	ENSGALG00000006401	protein_coding	rs313404284
5:13119036	intron_variant	OSBPL5	ENSGALG00000006401	protein_coding	rs735589098
5:13122778	intron_variant	OSBPL5	ENSGALG00000006401	protein_coding	-
5:13122778	upstream_gene_variant	OSBPL5	ENSGALG00000006401	protein_coding	-
5:13122787	intron_variant	OSBPL5	ENSGALG00000006401	protein_coding	-
5:13122787	upstream_gene_variant	OSBPL5	ENSGALG00000006401	protein_coding	-
5:13122813	intron_variant	OSBPL5	ENSGALG00000006401	protein_coding	-
5:13122813	upstream_gene_variant	OSBPL5	ENSGALG00000006401	protein_coding	-
5:13125053	intron_variant	OSBPL5	ENSGALG00000006401	protein_coding	-
5:13125053	upstream_gene_variant	OSBPL5	ENSGALG00000006401	protein_coding	-
5:13132984	intron_variant	OSBPL5	ENSGALG00000006401	protein_coding	-
5:13135000	intron_variant	OSBPL5	ENSGALG00000006401	protein_coding	-
5:13150878	intron_variant	OSBPL5	ENSGALG00000006401	protein_coding	-
5:13160876	intron_variant	OSBPL5	ENSGALG00000006401	protein_coding	-
5:13161001	intron_variant	OSBPL5	ENSGALG00000006401	protein_coding	rs316099486
5:13161620	intron_variant	OSBPL5	ENSGALG00000006401	protein_coding	-
5:13161637	intron_variant	OSBPL5	ENSGALG00000006401	protein_coding	-
5:13164933	intron_variant	OSBPL5	ENSGALG00000006401	protein_coding	-
5:13166268	intron_variant	OSBPL5	ENSGALG00000006401	protein_coding	rs740376011
5:13166272	intron_variant	OSBPL5	ENSGALG00000006401	protein_coding	-
5:13166782	intron_variant	OSBPL5	ENSGALG00000006401	protein_coding	-
5:13168370	intron_variant	OSBPL5	ENSGALG00000006401	protein_coding	-
5:13171492	intron_variant	OSBPL5	ENSGALG00000006401	protein_coding	-
5:13175454	intron_variant	OSBPL5	ENSGALG00000006401	protein_coding	-
5:13177255	intron_variant	OSBPL5	ENSGALG00000006401	protein_coding	-
5:13177863	intron_variant	OSBPL5	ENSGALG00000006401	protein_coding	-
5:13181873	intron_variant	OSBPL5	ENSGALG00000006401	protein_coding	-
5:13183571	intron_variant	OSBPL5	ENSGALG00000006401	protein_coding	rs15665992
5:13183799	intron_variant	OSBPL5	ENSGALG00000006401	protein_coding	-
5:13183990	intron_variant	OSBPL5	ENSGALG00000006401	protein_coding	-
5:13184430	intron_variant	OSBPL5	ENSGALG00000006401	protein_coding	rs16467818
5:13185155	intron_variant	OSBPL5	ENSGALG00000006401	protein_coding	-
5:13185159	intron_variant	OSBPL5	ENSGALG00000006401	protein_coding	rs737065105
5:13185552	intron_variant	OSBPL5	ENSGALG00000006401	protein_coding	-
5:13185555	intron_variant	OSBPL5	ENSGALG00000006401	protein_coding	-
5:13186474	intron_variant	OSBPL5	ENSGALG00000006401	protein_coding	-
5:13188588	intron_variant	OSBPL5	ENSGALG00000006401	protein_coding	-
5:13190276	intron_variant	OSBPL5	ENSGALG00000006401	protein_coding	rs13757351
5:13202382	intron_variant	OSBPL5	ENSGALG00000006401	protein_coding	-
5:13202647	intron_variant	OSBPL5	ENSGALG00000006401	protein_coding	-
5:13203010	intron_variant	OSBPL5	ENSGALG00000006401	protein_coding	-
5:13206211	intron_variant	OSBPL5	ENSGALG00000006401	protein_coding	-
5:13206543	intron_variant	OSBPL5	ENSGALG00000006401	protein_coding	-
5:13207462	intron_variant	OSBPL5	ENSGALG00000006401	protein_coding	-
5:13207484	intron_variant	OSBPL5	ENSGALG00000006401	protein_coding	-
5:13207495	intron_variant	OSBPL5	ENSGALG00000006401	protein_coding	-
5:13216312	intron_variant	OSBPL5	ENSGALG00000006401	protein_coding	rs313708695
5:13234637	intron_variant	OSBPL5	ENSGALG00000006401	protein_coding	-
5:7912369	intron_variant,non_coding_transcript_variant	-	ENSGALG00000048906	lncRNA	-
5:7912604	intron_variant,non_coding_transcript_variant	-	ENSGALG00000048906	lncRNA	-
5:7912717	intron_variant,non_coding_transcript_variant	-	ENSGALG00000048906	lncRNA	-
5:7953189	intron_variant,non_coding_transcript_variant	-	ENSGALG00000048906	lncRNA	-
5:7972680	intron_variant,non_coding_transcript_variant	-	ENSGALG00000048906	lncRNA	-
5:7978119	intron_variant,non_coding_transcript_variant	-	ENSGALG00000048906	lncRNA	-
5:7986959	intron_variant,non_coding_transcript_variant	-	ENSGALG00000048906	lncRNA	-
5:8008582	intron_variant	TEAD1	ENSGALG00000005415	protein_coding	-
5:8008582	downstream_gene_variant	-	ENSGALG00000048906	lncRNA	-
5:8008668	intron_variant	TEAD1	ENSGALG00000005415	protein_coding	-
5:8008668	downstream_gene_variant	-	ENSGALG00000048906	lncRNA	-
5:8009912	intron_variant	TEAD1	ENSGALG00000005415	protein_coding	-
5:8010393	intron_variant	TEAD1	ENSGALG00000005415	protein_coding	rs1059409404
5:8011388	intron_variant	TEAD1	ENSGALG00000005415	protein_coding	-
5:8012426	intron_variant	TEAD1	ENSGALG00000005415	protein_coding	-
5:8013079	intron_variant	TEAD1	ENSGALG00000005415	protein_coding	-
5:8014802	intron_variant	TEAD1	ENSGALG00000005415	protein_coding	-
5:8014964	intron_variant	TEAD1	ENSGALG00000005415	protein_coding	-
5:8015181	intron_variant	TEAD1	ENSGALG00000005415	protein_coding	-
5:8015187	intron_variant	TEAD1	ENSGALG00000005415	protein_coding	-
5:8015210	intron_variant	TEAD1	ENSGALG00000005415	protein_coding	-
5:8015224	intron_variant	TEAD1	ENSGALG00000005415	protein_coding	-
5:8015226	intron_variant	TEAD1	ENSGALG00000005415	protein_coding	-
5:8015264	intron_variant	TEAD1	ENSGALG00000005415	protein_coding	-
5:8025453	intron_variant	TEAD1	ENSGALG00000005415	protein_coding	-
5:8032220	intron_variant	TEAD1	ENSGALG00000005415	protein_coding	-
5:8032575	intron_variant	TEAD1	ENSGALG00000005415	protein_coding	-
5:8033959	intron_variant	TEAD1	ENSGALG00000005415	protein_coding	-
5:8034581	intron_variant	TEAD1	ENSGALG00000005415	protein_coding	-
5:8034585	intron_variant	TEAD1	ENSGALG00000005415	protein_coding	-
5:8037097	intron_variant	TEAD1	ENSGALG00000005415	protein_coding	-
5:8037969	intron_variant	TEAD1	ENSGALG00000005415	protein_coding	-
5:8068012	intron_variant	TEAD1	ENSGALG00000005415	protein_coding	-
5:8072258	intron_variant	TEAD1	ENSGALG00000005415	protein_coding	-
5:8072488	intron_variant	TEAD1	ENSGALG00000005415	protein_coding	-
5:8073260	intron_variant	TEAD1	ENSGALG00000005415	protein_coding	-
5:8074196	intron_variant	TEAD1	ENSGALG00000005415	protein_coding	-
5:8074629	intron_variant	TEAD1	ENSGALG00000005415	protein_coding	-
5:8074673	intron_variant	TEAD1	ENSGALG00000005415	protein_coding	-
5:8075056	intron_variant	TEAD1	ENSGALG00000005415	protein_coding	-
5:8075128	intron_variant	TEAD1	ENSGALG00000005415	protein_coding	rs1060251547
5:8075365	intron_variant	TEAD1	ENSGALG00000005415	protein_coding	-
5:8075372	intron_variant	TEAD1	ENSGALG00000005415	protein_coding	-
5:8076549	intron_variant	TEAD1	ENSGALG00000005415	protein_coding	-
5:8077859	intron_variant	TEAD1	ENSGALG00000005415	protein_coding	rs733378533
5:8692292	intron_variant	GALNT18	ENSGALG00000005584	protein_coding	-
5:8909526	intergenic_variant	-	-	-	-
5:9279310	intron_variant	SBF2	ENSGALG00000005716	protein_coding	rs732222764
5:9279310	non_coding_transcript_exon_variant	-	ENSGALG00000055007	lncRNA	rs732222764
7:23986622	intron_variant,non_coding_transcript_variant	-	ENSGALG00000046851	lncRNA	-
8:14647877	intron_variant	BTBD8	ENSGALG00000005977	protein_coding	rs737057903
8:14647877	downstream_gene_variant	GLMN	ENSGALG00000005959	protein_coding	rs737057903
8:16079007	intron_variant,non_coding_transcript_variant	-	ENSGALG00000047271	lncRNA	-
8:16084557	intron_variant,non_coding_transcript_variant	-	ENSGALG00000047271	lncRNA	-
8:16098196	downstream_gene_variant	-	ENSGALG00000047271	lncRNA	-
8:16100591	intergenic_variant	-	-	-	-
8:16100656	intergenic_variant	-	-	-	-
8:16273672	intron_variant	HS2ST1	ENSGALG00000028423	protein_coding	rs312654663
8:16709668	intron_variant	SYDE2	ENSGALG00000038776	protein_coding	-
9:2652648	intergenic_variant	-	-	-	-

## Sheet: Supplementary Data 8
SNP	pi_g9	pi_G5	pi_NS	Fst G9 vs NS
5:12477999	0.179224	0.32093	0.27685	0.0131894
5:12479539	0.161253	0.275787	0.274412	0.0194716
5:12479809	0.159658	0.275787	0.291421	0.028078
5:12479833	0.194821	0.34829	0.302922	0.016832
5:12479848	0.194821	0.334884	0.302922	0.016832
5:12479859	0.168627	0.275787	0.288905	0.0221665
5:12495318	0.15057	0.275787	0.266987	0.0214701
5:12495471	0.15057	0.264773	0.274412	0.0249025
5:12500438	0.152085	0.259644	0.274412	0.0237989
5:12501577	0.153631	0.242955	0.251782	0.0133447
5:12503885	0.12514	0.259644	0.274412	0.0388413
5:12504741	0.134761	0.291382	0.284196	0.0379214
5:12505673	0.123854	0.275787	0.269383	0.0358131
5:12507564	0.137597	0.291382	0.281718	0.0340774
5:12508472	0.153631	0.275787	0.251782	0.0133447
5:12548908	0.181006	0.30643	0.244001	0.00212186
5:12557509	0.153631	0.34829	0.288905	0.0303132
5:12559315	0.161253	0.334884	0.295973	0.029229
5:12559555	0.152085	0.32093	0.288905	0.0307006
5:12567172	0.159658	0.334884	0.288905	0.0265605
5:12567465	0.152085	0.30643	0.281718	0.0273216
5:12567485	0.153631	0.291382	0.266987	0.0199018
5:12568998	0.166234	0.275787	0.27685	0.018091
5:12571480	0.17733	0.291382	0.291421	0.0192168
5:12571586	0.188494	0.30643	0.305507	0.0200219
5:12573759	0.148827	0.264773	0.281718	0.0280979
5:12579596	0.161253	0.275787	0.284196	0.0236534
5:12579619	0.161253	0.275787	0.284196	0.0236534
5:12580539	0.152085	0.275787	0.259444	0.0171484
5:12583395	0.132038	0.259644	0.251782	0.0233281
5:12587870	0.172005	0.30643	0.309753	0.0307117
5:12587926	0.142796	0.275787	0.266987	0.0249311
5:12593353	0.142796	0.275787	0.274412	0.0285577
5:12594021	0.132038	0.275787	0.309753	0.0548618
5:12604043	0.186208	0.30643	0.302922	0.0207986
5:12607199	0.15057	0.259644	0.281718	0.0284629
5:12607865	0.141364	0.275787	0.266987	0.0257483
5:12609205	0.133386	0.275787	0.281718	0.0374552
5:12610384	0.161253	0.275787	0.342124	0.0568112
5:12615400	0.170299	0.275787	0.295973	0.0249061
5:12619501	0.215626	0.32093	0.33222	0.0205007
5:12622840	0.17733	0.30643	0.319106	0.0329105
5:12623939	0.160139	0.30643	0.350981	0.0629006
5:12625174	0.169727	0.30643	0.323058	0.0394771
5:12625187	0.169727	0.30643	0.319106	0.0372155
5:12649722	0.168627	0.30643	0.302922	0.0295587
5:12649736	0.168627	0.30643	0.305507	0.030912
5:12649751	0.168627	0.291382	0.319106	0.0382011
5:12649760	0.168627	0.291382	0.319106	0.0382011
5:12650910	0.207263	0.30643	0.319106	0.018088
5:12653380	0.168627	0.30643	0.309753	0.0329356
5:12653398	0.168627	0.32093	0.309753	0.0329356
5:12658725	0.14575	0.275787	0.293979	0.0368056
5:12660002	0.142796	0.259644	0.27685	0.029796
5:12660847	0.141364	0.275787	0.281718	0.0332042
5:12661802	0.141364	0.30643	0.309753	0.0493986
5:12661932	0.15057	0.275787	0.288905	0.0318807
5:12663237	0.15057	0.275787	0.295973	0.03568
5:12663804	0.15057	0.259644	0.309753	0.0433439
5:12663805	0.15057	0.259644	0.309753	0.0433439
5:12663810	0.15057	0.259644	0.309753	0.0433439
5:12664030	0.159658	0.275787	0.295973	0.0304158
5:12664060	0.15057	0.259644	0.291421	0.0334916
5:12664185	0.141364	0.275787	0.295973	0.0411049
5:12664187	0.141364	0.275787	0.295973	0.0411049
5:12664195	0.141364	0.275787	0.295973	0.0411049
5:12664196	0.141364	0.275787	0.295973	0.0411049
5:12665543	0.15057	0.291382	0.329532	0.0552207
5:12665547	0.15057	0.291382	0.329532	0.0552207
5:12665768	0.15057	0.275787	0.295973	0.0354221
5:12665769	0.15057	0.275787	0.295973	0.0354221
5:12670516	0.15057	0.259644	0.295973	0.03568
5:12670678	0.141364	0.275787	0.323058	0.0575567
5:12671667	0.132038	0.275787	0.309753	0.0553723
5:12674737	0.177477	0.259644	0.323058	0.035718
5:12674832	0.177477	0.275787	0.319106	0.0332845
5:12678200	0.168627	0.275787	0.316465	0.0364307
5:12679733	0.141364	0.275787	0.302922	0.0452056
5:12679806	0.159658	0.30643	0.302922	0.0343759
5:12680309	0.168627	0.30643	0.309753	0.0331769
5:12680333	0.168627	0.30643	0.329532	0.0446681
5:12680340	0.168627	0.30643	0.329532	0.0446681
5:12680550	0.168627	0.30643	0.316465	0.0369049
5:12681782	0.159658	0.291382	0.309753	0.0381903
5:12683149	0.177477	0.30643	0.316465	0.0320716
5:12683240	0.168627	0.291382	0.316465	0.0369049
5:12684191	0.159658	0.30643	0.295973	0.0306698
5:12684366	0.177477	0.30643	0.309753	0.0285362
5:12688490	0.177477	0.30643	0.251782	0.00478175
5:12688737	0.168627	0.30643	0.259444	0.0105331
5:12698138	0.134761	0.30643	0.219945	0.00898525
5:12707993	0.141364	0.275787	0.244001	0.0155357
5:12708793	0.159658	0.275787	0.251782	0.0105275
5:12708943	0.141364	0.275787	0.254083	0.0191898
5:12708974	0.168627	0.334884	0.259444	0.00998129
5:12709197	0.159658	0.334884	0.266987	0.0167884
5:12709244	0.172005	0.30643	0.266987	0.0116523
5:12709741	0.132038	0.275787	0.244001	0.0194962
5:12711368	0.15057	0.30643	0.228083	0.00592344
5:12711405	0.15057	0.30643	0.259444	0.0178882
5:12711428	0.15057	0.30643	0.228083	0.00623664
5:12714827	0.15057	0.275787	0.236101	0.00889428
5:12717353	0.188027	0.334884	0.385223	0.0707586
5:12717354	0.188027	0.334884	0.385223	0.0707586
5:12717434	0.211689	0.373461	0.395665	0.0625025
5:12724156	0.16454	0.291382	0.319106	0.0390143
5:12724157	0.16288	0.291382	0.319106	0.0401079
5:12724208	0.189882	0.308544	0.327273	0.0300689
5:12724375	0.16454	0.385226	0.365883	0.0711893
5:12724775	0.144258	0.259644	0.242811	0.012979
5:12724776	0.144258	0.259644	0.242811	0.012979
5:12728655	0.108963	0.259644	0.219945	0.0205311
5:12729056	0.140555	0.275787	0.238298	0.0128483
5:12729242	0.148827	0.275787	0.244001	0.0117934
5:12730408	0.147273	0.275787	0.251782	0.0152602
5:12731489	0.134761	0.259644	0.211689	0.00585606
5:12732131	0.133386	0.275787	0.244001	0.0187754
5:12732618	0.137597	0.275787	0.236101	0.0137246
5:12734614	0.142796	0.275787	0.258808	0.0201977
5:12734640	0.141364	0.32093	0.250873	0.0174281
5:12735621	0.14575	0.30643	0.200597	-0.000314507
5:12736960	0.141364	0.259644	0.219945	0.00672462
5:12736963	0.141364	0.259644	0.219945	0.00672462
5:12737062	0.15057	0.259644	0.236101	0.00889428
5:12737088	0.15057	0.259644	0.236101	0.00889428
5:12737487	0.15057	0.275787	0.244001	0.0114309
5:12739800	0.15057	0.275787	0.236101	0.00889428
5:12740199	0.15057	0.259644	0.236101	0.00889428
5:12740408	0.15057	0.259644	0.244001	0.0117298
5:12740410	0.177477	0.291382	0.259444	0.00745178
5:12742279	0.15057	0.275787	0.251782	0.0144392
5:12742422	0.141364	0.275787	0.244001	0.0155357
5:12742599	0.152085	0.275787	0.232402	0.00699468
5:12742613	0.152085	0.275787	0.232402	0.00699468
5:12743664	0.15057	0.275787	0.236101	0.00889428
5:12745327	0.15057	0.275787	0.251782	0.0144392
5:12746453	0.153631	0.259644	0.244001	0.0104391
5:12746622	0.141364	0.291382	0.244001	0.0155357
5:12746627	0.141364	0.32093	0.244001	0.0155357
5:12746828	0.141364	0.275787	0.244001	0.0155357
5:12748146	0.15057	0.275787	0.244001	0.0114309
5:12749895	0.132038	0.291382	0.244001	0.0198073
5:12749904	0.132038	0.291382	0.244001	0.0198073
5:12755176	0.141364	0.275787	0.266987	0.0257483
5:12755182	0.141364	0.275787	0.236101	0.012428
5:12755191	0.142796	0.275787	0.266987	0.0249311
5:12755192	0.142796	0.275787	0.236101	0.0117904
5:12755228	0.132038	0.275787	0.236101	0.0164298
5:12755782	0.152085	0.247849	0.228083	0.00568988
5:12755904	0.15057	0.275787	0.228083	0.00623664
5:12756063	0.141364	0.275787	0.244001	0.0155357
5:12756185	0.152085	0.30643	0.236101	0.00829749
5:12756267	0.141364	0.291382	0.236101	0.012428
5:12756270	0.141364	0.275787	0.236101	0.012428
5:12757502	0.168627	0.291382	0.377049	0.0779312
5:12758789	0.16454	0.30643	0.261793	0.012471
5:12759084	0.115394	0.30643	0.236101	0.0244868
5:12759118	0.134761	0.30643	0.228083	0.0119479
5:12759130	0.134761	0.30643	0.228083	0.0119479
5:12760045	0.142796	0.32093	0.274412	0.0285577
5:12761921	0.147273	0.291382	0.371446	0.0884631
5:12765016	0.127792	0.242955	0.219945	0.0115931
5:12767335	0.144258	0.275787	0.251782	0.0170361
5:12767436	0.148827	0.291382	0.228083	0.00654555
5:12767925	0.126452	0.291382	0.236101	0.0181367
5:12768350	0.133386	0.32093	0.236101	0.0157553
5:12769373	0.114201	0.275787	0.244001	0.02909
5:12770114	0.168627	0.32093	0.38802	0.0875667
5:12771431	0.144258	0.259644	0.244001	0.0141667
5:12771554	0.141364	0.32093	0.219945	0.00672462
5:12771760	0.161253	0.275787	0.228083	0.0026186
5:12771765	0.152085	0.275787	0.228083	0.00568988
5:12773415	0.132038	0.275787	0.244001	0.0198073
5:12774674	0.142796	0.275787	0.244001	0.0145447
5:12777598	0.132038	0.275787	0.244001	0.0198073
5:12778016	0.153631	0.291382	0.219945	0.0027818
5:12781309	0.141364	0.32093	0.244001	0.0155357
5:12784891	0.12514	0.259644	0.356991	0.0943928
5:12784998	0.159658	0.242955	0.365883	0.0752893
5:12785259	0.15057	0.275787	0.244001	0.0117298
5:12785279	0.15057	0.275787	0.244001	0.0117298
5:12788193	0.12514	0.259644	0.230223	0.0162915
5:12796195	0.133386	0.275787	0.251782	0.0222604
5:12801023	0.15057	0.275787	0.244001	0.0117298
5:12802320	0.15057	0.291382	0.244001	0.0117298
5:12804462	0.15057	0.275787	0.244001	0.0117298
5:12804805	0.15057	0.275787	0.236101	0.00858839
5:12806067	0.142796	0.275787	0.244001	0.0148516
5:12806235	0.15057	0.275787	0.246251	0.0122494
5:12806245	0.15057	0.275787	0.246251	0.0122494
5:12806432	0.15057	0.275787	0.238298	0.00962972
5:12807312	0.132038	0.30643	0.244001	0.0198073
5:12807472	0.15057	0.281124	0.244001	0.0117298
5:12809932	0.15057	0.30643	0.244001	0.0114309
5:12809933	0.15057	0.275787	0.244001	0.0114309
5:12810000	0.15057	0.275787	0.236101	0.00828249
5:12810044	0.132038	0.259644	0.244001	0.0191851
5:12811647	0.141364	0.32093	0.259444	0.0222059
5:12811852	0.141364	0.32093	0.259444	0.0222059
5:12811955	0.15057	0.291382	0.259444	0.0178882
5:12815011	0.15057	0.30643	0.251782	0.0144392
5:12815239	0.15057	0.275787	0.228083	0.00623664
5:12816304	0.141364	0.242955	0.244001	0.0155357
5:12816745	0.15057	0.242955	0.230223	0.00688839
5:12818307	0.15057	0.30643	0.295973	0.0349064
5:12818392	0.15057	0.275787	0.259444	0.0176023
5:12818600	0.15057	0.275787	0.274412	0.0243545
5:12818877	0.122594	0.291382	0.266987	0.0362535
5:12818937	0.15057	0.291382	0.259444	0.0176023
5:12819248	0.168627	0.32093	0.281718	0.0194264
5:12820054	0.141364	0.275787	0.244001	0.0155357
5:12820179	0.15057	0.259644	0.244001	0.0114309
5:12820532	0.15057	0.275787	0.228083	0.00623664
5:12821081	0.15057	0.225718	0.236101	0.00858839
5:12821087	0.15057	0.225718	0.236101	0.00858839
5:12821144	0.132038	0.259644	0.244001	0.0198073
5:12822159	0.141364	0.275787	0.219945	0.00672462
5:12822846	0.152085	0.275787	0.244001	0.0110842
5:12823402	0.15057	0.275787	0.244001	0.0114309
5:12829116	0.113032	0.32093	0.244001	0.0298656
5:12829623	0.141364	0.32093	0.274412	0.0294171
5:12830184	0.152085	0.275787	0.244001	0.0110842
5:12830209	0.15057	0.275787	0.274412	0.0246285
5:12830210	0.15057	0.275787	0.274412	0.0246285
5:12830403	0.15057	0.291382	0.236101	0.00858839
5:12830428	0.15057	0.275787	0.211689	0.00150858
5:12830511	0.159658	0.275787	0.407698	0.11408
5:12831402	0.15057	0.275787	0.274412	0.0246285
5:12831547	0.15057	0.291382	0.274412	0.0246285
5:12831549	0.15057	0.259644	0.274412	0.0246285
5:12833621	0.15057	0.275787	0.236101	0.00920018
5:12833942	0.141364	0.259644	0.228083	0.00980665
5:12834748	0.15057	0.259644	0.236101	0.00920018
5:12835246	0.141364	0.291382	0.244001	0.0155357
5:12835705	0.15057	0.275787	0.228083	0.00654983
5:12835744	0.15057	0.275787	0.236101	0.00920018
5:12835891	0.15057	0.275787	0.236101	0.00920018
5:12836272	0.15057	0.275787	0.228083	0.00654983
5:12836299	0.15057	0.275787	0.236101	0.00920018
5:12838396	0.194821	0.334884	0.421418	0.100045
5:12839300	0.159658	0.32093	0.425754	0.134976
5:12839452	0.159658	0.30643	0.421418	0.129426
5:12841185	0.132038	0.30643	0.228083	0.0135337
5:12841601	0.132038	0.32093	0.219945	0.0104857
5:12842014	0.159658	0.334884	0.402887	0.109052
5:12842555	0.142796	0.30643	0.228083	0.00921888
5:12843852	0.15057	0.32093	0.266987	0.0214701
5:12843887	0.15057	0.32093	0.266987	0.0214701
5:12891843	0.124498	0.252936	0.236101	0.0195788
5:12910829	0.121754	0.259644	0.211689	0.0111392
5:12913961	0.140555	0.264773	0.222027	0.00730946
5:12915198	0.127792	0.275787	0.219945	0.0119456
5:12916486	0.120427	0.264773	0.266987	0.0371554
5:12916588	0.130559	0.281124	0.251782	0.0235556
5:12918798	0.134761	0.291382	0.246251	0.0193278
5:12924433	0.141364	0.291382	0.259444	0.0224971
5:12930588	0.142796	0.291382	0.259444	0.0217251
5:12952874	0.133386	0.281124	0.219945	0.00956767
5:12971780	0.159658	0.275787	0.251782	0.0108144
5:13015133	0.132038	0.259644	0.236101	0.0167486
5:13015137	0.132038	0.259644	0.236101	0.0167486
5:13015545	0.141364	0.291382	0.236101	0.0127402
5:13015935	0.132038	0.275787	0.213709	0.00792161
5:13018383	0.15057	0.275787	0.228083	0.00654983
5:13018415	0.15057	0.275787	0.228083	0.00654983
5:13020331	0.15057	0.275787	0.236101	0.00889428
5:13021395	0.159658	0.275787	0.398448	0.104874
5:13023270	0.15057	0.275787	0.43407	0.153301
5:13023415	0.159658	0.291382	0.425754	0.1348
5:13025950	0.15057	0.275787	0.425754	0.142826
5:13026556	0.15057	0.291382	0.449275	0.174321
5:13026643	0.15057	0.32093	0.449275	0.174485
5:13026763	0.15057	0.275787	0.424079	0.141017
5:13026779	0.15057	0.275787	0.428389	0.146204
5:13026783	0.15057	0.275787	0.428389	0.146204
5:13028005	0.132038	0.259644	0.236101	0.0167486
5:13045968	0.152085	0.291382	0.271819	0.0222897
5:13050609	0.132038	0.259644	0.251782	0.0230244
5:13051057	0.133386	0.259644	0.266987	0.029332
5:13051456	0.142796	0.32093	0.254083	0.0193459
5:13051797	0.142796	0.291382	0.259444	0.0217251
5:13051798	0.142796	0.291382	0.259444	0.0217251
5:13052317	0.126452	0.275787	0.259444	0.0300501
5:13052802	0.133386	0.30643	0.251782	0.0225661
5:13054951	0.198634	0.385226	0.46258	0.151083
5:13083232	0.175519	0.291382	0.438049	0.134848
5:13083259	0.167962	0.291382	0.438049	0.141202
5:13085560	0.141364	0.291382	0.41239	0.134823
5:13085768	0.15057	0.275787	0.251782	0.0150237
5:13085796	0.159658	0.30643	0.421418	0.129605
5:13086577	0.159658	0.296902	0.244001	0.00806966
5:13087248	0.159658	0.32093	0.438049	0.150097
5:13088439	0.159658	0.30643	0.43407	0.144614
5:13089624	0.159658	0.32093	0.416964	0.124088
5:13090948	0.159658	0.34829	0.425754	0.134447
5:13091036	0.15057	0.30643	0.43407	0.153128
5:13091244	0.159658	0.32093	0.43407	0.144786
5:13091347	0.159658	0.334884	0.445652	0.160488
5:13091949	0.141364	0.32093	0.402887	0.124168
5:13093987	0.168627	0.34829	0.41239	0.111666
5:13094786	0.159658	0.291382	0.379819	0.0874029
5:13095238	0.159658	0.32093	0.407698	0.114453
5:13095555	0.15057	0.334884	0.416964	0.132317
5:13095818	0.142796	0.334884	0.416964	0.138655
5:13095819	0.142796	0.334884	0.416964	0.138655
5:13095842	0.141364	0.354274	0.41239	0.13501
5:13095845	0.141364	0.354274	0.41239	0.13501
5:13095977	0.159658	0.291382	0.419647	0.127743
5:13095986	0.159658	0.30643	0.419647	0.127743
5:13096402	0.159658	0.32093	0.424079	0.132452
5:13096491	0.159658	0.32093	0.41239	0.119337
5:13097220	0.15057	0.32093	0.421418	0.137193
5:13097264	0.186208	0.361149	0.429971	0.116818
5:13097362	0.159658	0.32093	0.416964	0.124269
5:13097477	0.159658	0.32093	0.428389	0.137747
5:13097478	0.159658	0.32093	0.428389	0.137747
5:13097633	0.159658	0.32093	0.41239	0.119337
5:13097634	0.159658	0.32093	0.41239	0.119337
5:13106631	0.144258	0.30643	0.254083	0.0182981
5:13107722	0.152085	0.32093	0.244001	0.0113851
5:13110107	0.12514	0.291382	0.244001	0.0230718
5:13119036	0.14575	0.259644	0.244001	0.0137922
5:13122778	0.15057	0.275787	0.228083	0.00654983
5:13122787	0.15057	0.275787	0.228083	0.00654983
5:13122813	0.168627	0.275787	0.211689	-0.00249595
5:13125053	0.122594	0.275787	0.194821	0.00583588
5:13132984	0.15057	0.275787	0.228083	0.00654983
5:13135000	0.113032	0.275787	0.207263	0.0132317
5:13150878	0.127792	0.275787	0.228083	0.0147612
5:13160876	0.134761	0.259644	0.213709	0.00682737
5:13161001	0.148827	0.264773	0.219945	0.00403589
5:13161620	0.134761	0.291382	0.213709	0.00752943
5:13161637	0.134761	0.259644	0.213709	0.00752943
5:13164933	0.144258	0.242955	0.222027	0.00626668
5:13166268	0.127792	0.252936	0.226306	0.0143366
5:13166782	0.14575	0.291382	0.211689	0.00303353
5:13168370	0.12514	0.275787	0.211689	0.0104622
5:13171492	0.133386	0.259644	0.219945	0.0102431
5:13175454	0.15057	0.275787	0.219945	0.00441165
5:13177255	0.132038	0.291382	0.219945	0.0108212
5:13177863	0.15057	0.259644	0.219945	0.0040908
5:13181873	0.15057	0.275787	0.251782	0.015316
5:13183571	0.15057	0.30643	0.284196	0.0289117
5:13183799	0.141364	0.264773	0.219945	0.00738068
5:13183990	0.152085	0.275787	0.203314	-0.000241536
5:13185155	0.152085	0.291382	0.219945	0.00392032
5:13185159	0.152085	0.291382	0.219945	0.00392032
5:13185552	0.141364	0.291382	0.236101	0.0130524
5:13185555	0.141364	0.291382	0.236101	0.0130524
5:13186474	0.141364	0.247849	0.219945	0.00738068
5:13188588	0.159658	0.32093	0.251782	0.0113882
5:13190276	0.193701	0.334884	0.288905	0.0121605
5:13202382	0.142796	0.291382	0.228083	0.00954089
5:13202647	0.152085	0.242955	0.236101	0.00891326
5:13203010	0.144258	0.264773	0.219945	0.00630883
5:13206211	0.172005	0.291382	0.274412	0.0153332
5:13206543	0.184675	0.312106	0.291421	0.0161462
5:13207462	0.123854	0.275787	0.259444	0.0320225
5:13207484	0.12514	0.275787	0.259444	0.0311924
5:13207495	0.123854	0.275787	0.266987	0.0356815
5:13216312	0.167962	0.275787	0.244001	0.00445662
5:13234637	0.133386	0.242955	0.244001	0.0197147

## Sheet: Supplementary Data 9
Sample	Genome Length	Clean Reads	Clean Bases	Mapped Bases	Mapping Rate (%)	Duplication Rate (%)	Uniq Rate (%)	Mean Depth	Coverage Rate (%) (>=1X)	Coverage Rate (%) (>=4X)
A12AND10	1055580965	68635920	10295388000	10099213886	98.09	12.83	96.23	9.57	97.51	91.11
A12AND12	1055580965	83272952	12490942800	12262114735	98.17	15.41	96.81	11.61	97.55	93.6
A12AND13	1055580965	76071628	11410744200	11193065623	98.09	14.76	96.36	10.6	96.97	88.38
A12AND15	1055580965	87774370	13166155500	12951003839	98.37	15.26	96.98	12.27	97.62	94.25
A12AND16	1055580965	84374598	12656189700	12431069600	98.22	14.26	96.67	11.77	97.64	93.94
A12AND18	1055580965	180531668	27079750200	26599875809	98.23	14.88	96.48	25.19	98.11	96.92
A12AND21	1055580965	91957420	13793613000	13564656740	98.34	9.94	97.07	12.85	97.8	94.76
A12AND24	1055580965	75061116	11259167400	11044840756	98.1	13.2	96.34	10.46	97.48	90.87
A12AND27	1055580965	69690174	10453526100	10297807653	98.51	13.71	96.96	9.75	96.84	91.44
A12AND28	1055580965	93463312	14019496800	13824307031	98.61	10.1	97.36	13.09	97.06	95.09
A12AND3	1055580965	73418312	11012746800	10800699347	98.07	13.86	96.07	10.23	97.53	92.15
A12AND30	1055580965	79777246	11966586900	11813649201	98.72	15.19	97.61	11.19	96.85	93.67
A12AND31	1055580965	90296518	13544477700	13350311182	98.57	13.9	97.83	12.65	96.86	94.46
A12AND33	1055580965	79733188	11959978200	11771772220	98.43	19.38	97.82	11.15	96.63	93.39
A12AND34	1055580965	70446012	10566901800	10405715578	98.47	17.3	97.09	9.86	96.77	90.79
A12AND35	1055580965	73477554	11021633100	10775137870	97.76	18.06	95.25	10.21	95.35	77.79
A12AND36	1055580965	74461316	11169197400	10999325078	98.48	16.34	96.9	10.42	97.02	92.37
A12AND38	1055580965	68474724	10271208600	10126354955	98.59	12.99	97.34	9.59	96.8	92.33
A12AND39	1055580965	79169396	11875409400	11689145264	98.43	20.3	96.76	11.07	96.77	90.33
A12AND40	1055580965	82558388	12383758200	12243616723	98.87	18.6	98.16	11.6	96.56	93.15
A12AND42	1055580965	76282672	11442400800	11305712834	98.81	16.94	97.76	10.71	96.7	93.11
A12AND43	1055580965	70011990	10501798500	10358976627	98.64	19.03	97.38	9.81	96.68	91.98
A12AND44	1055580965	69815326	10472298900	10337997626	98.72	17.98	97.77	9.79	96.51	91.38
A12AND45	1055580965	70977254	10646588100	10506677132	98.69	17.88	97.48	9.95	96.78	92.23
A12AND46	1055580965	100547656	15082148400	14893171318	98.75	15.3	97.48	14.11	97.09	95.22
A12AND47	1055580965	86403524	12960528600	12778983819	98.6	18.15	97.3	12.1	97	94.16
A12AND48	1055580965	72026084	10803912600	10632605405	98.41	9.05	96.79	10.07	96.98	93.39
A12AND49	1055580965	91257578	13688636700	13474167765	98.43	13.19	97.16	12.76	97.58	94.51
A12AND5	1055580965	95872564	14380884600	14145713610	98.36	10.14	96.9	13.4	97.89	95.14
A12AND50	1055580965	80781098	12117164700	11873736984	97.99	14.48	96.14	11.25	97.57	93.39
A12AND52	1055580965	77546744	11632011600	11439599463	98.35	14.37	97	10.84	97.38	92.91
A12AND53	1055580965	84833556	12725033400	12565645460	98.75	18.65	97.8	11.9	96.74	93.91
A12AND55	1055580965	71902748	10785412200	10623849814	98.5	14.55	97.1	10.06	97.33	91.88
A12AND57	1055580965	74839676	11225951400	11044030358	98.38	9.03	96.76	10.46	97.56	92.9
A12AND58	1055580965	92666228	13899934200	13665326830	98.31	12.81	96.99	12.94	97.66	94.78
A12AND59	1055580965	108648290	16297243500	16042885227	98.44	19.34	96.98	15.2	97.65	95.32
A12AND61	1055580965	91360878	13704131700	13462050766	98.23	18.02	96.79	12.75	97.61	94.37
A12AND62	1055580965	88126822	13219023300	13011261780	98.43	13.82	97.04	12.32	97.55	94.21
A12AND63	1055580965	71923560	10788534000	10631314092	98.54	18.31	97.54	10.07	97.15	91.35
A12AND65	1055580965	103600254	15540038100	15315039797	98.55	19.63	97.36	14.51	97.11	95.3
A12AND67	1055580965	81557982	12233697300	11909927122	97.35	8.52	96.56	11.28	97.9	93.84
A12AND7	1055580965	72477026	10871553900	10656946079	98.03	9.08	96.36	10.09	97.31	90.37
A12AND70	1055580965	95465874	14319881100	14094488120	98.43	18.58	96.93	13.35	97.06	95.06
A16AND101	1055580965	86840720	13026108000	12817729306	98.4	13.41	97.13	12.14	97.59	94.01
A16AND102	1055580965	72417162	10862574300	10676749277	98.29	13.29	96.99	10.11	97.27	91.57
A16AND105	1055580965	73470518	11020577700	10820226318	98.18	11.51	96.26	10.25	96.78	88.04
A16AND11	1055580965	74396274	11159441100	10959619571	98.21	14.7	96.63	10.38	96.55	86.72
A16AND111	1055580965	86272706	12940905900	12728102520	98.36	15.56	96.77	12.06	97.62	94.08
A16AND125	1055580965	67861416	10179212400	10014383150	98.38	14.48	96.88	9.49	97.38	90.81
A16AND126	1055580965	88844006	13326600900	13090699812	98.23	13.22	96.99	12.4	97.67	94.42
A16AND13	1055580965	86865058	13029758700	12815976285	98.36	15.87	96.82	12.14	97.07	94.7
A16AND139	1055580965	74544116	11181617400	11008748101	98.45	9.14	97.29	10.43	97.4	92.72
A16AND14	1055580965	72455458	10868318700	10719229325	98.63	17.12	97.49	10.15	96.64	92.43
A16AND140	1055580965	85968108	12895216200	12702619451	98.51	14.77	97.21	12.03	97.61	94.07
A16AND141	1055580965	72690274	10903541100	10474826697	96.07	17.48	93.3	9.92	87.83	62.16
A16AND142	1055580965	73803208	11070481200	10872882968	98.22	13.8	96.54	10.3	97.51	92.22
A16AND15	1055580965	81654462	12248169300	12074086440	98.58	17.1	97.5	11.44	96.92	94.02
A16AND16	1055580965	70728124	10609218600	10449070297	98.49	13.7	97.19	9.9	96.82	92.58
A16AND17	1055580965	68213008	10231951200	10034392983	98.07	13.49	96.34	9.5	96.22	82.85
A16AND18	1055580965	78008460	11701269000	11439198714	97.76	15.21	95.7	10.84	93.89	77.57
A16AND20	1055580965	78459096	11768864400	11599750612	98.56	13.4	97.2	10.99	97	93.92
A16AND21	1055580965	70156006	10523400900	10185509249	96.79	12.33	93.53	9.65	94.05	68.92
A16AND22	1055580965	73605636	11040845400	10840438599	98.18	16.83	96.78	10.27	97.2	90.21
A16AND23	1055580965	67005076	10050761400	9868266897	98.18	18.25	96.46	9.35	96.83	90.88
A16AND24	1055580965	69874122	10481118300	10322268484	98.48	10.02	97.22	9.78	96.78	92.68
A16AND25	1055580965	79319790	11897968500	11631841422	97.76	16.22	95.22	11.02	96.88	87.61
A16AND26	1055580965	67441442	10116216300	9641816334	95.31	18.13	91.17	9.13	82.43	49.47
A16AND27	1055580965	69468726	10420308900	10266354107	98.52	17.02	97.06	9.73	96.43	88.93
A16AND28	1055580965	75846838	11377025700	11148446572	97.99	17.48	95.72	10.56	95.74	80.74
A16AND29	1055580965	69306144	10395921600	10012289672	96.31	12.63	92.12	9.48	77	51.67
A16AND3	1055580965	80704138	12105620700	11924176114	98.5	15.23	97.27	11.3	97.04	94.13
A16AND30	1055580965	74628808	11194321200	10677518051	95.38	16.46	90.59	10.11	88.86	56.3
A16AND31	1055580965	74072904	11110935600	10965552221	98.69	14.16	97.46	10.39	96.83	92.92
A16AND32	1055580965	86114568	12917185200	12718032046	98.46	15.1	97.15	12.05	96.98	94.33
A16AND33	1055580965	67347866	10102179900	9800611255	97.01	14.38	93.97	9.28	92.8	70.74
A16AND34	1055580965	94522256	14178338400	13897482091	98.02	14.21	96.44	13.16	97.73	94.7
A16AND35	1055580965	66759898	10013984700	9743420910	97.3	15.02	94.89	9.23	86.99	68.33
A16AND37	1055580965	75215788	11282368200	11115839123	98.52	13.72	97.4	10.53	96.7	93.24
A16AND38	1055580965	76371382	11455707300	11266750068	98.35	16.5	96.64	10.67	96.79	93.2
A16AND39	1055580965	72258460	10838769000	10667645550	98.42	15.88	96.76	10.1	96.57	88.7
A16AND4	1055580965	70727238	10609085700	10337762801	97.44	17.2	95.57	9.79	97.38	89.36
A16AND40	1055580965	69914838	10487225700	10126324842	96.56	16.82	92.66	9.59	85.98	58.13
A16AND41	1055580965	76012056	11401808400	10810296935	94.81	17.75	90.67	10.24	86.33	58.28
A16AND42	1055580965	88655668	13298350200	13126047464	98.7	16.53	97.31	12.43	96.97	94.61
A16AND43	1055580965	130128772	19519315800	18309863864	93.8	27.12	87.96	17.33	91.22	64.92
A16AND44	1055580965	149122818	22368422700	21991703542	98.32	18.85	96.67	20.83	97.32	95.98
A16AND45	1055580965	86785588	13017838200	12726983527	97.77	17.32	95.76	12.06	97.58	91.93
A16AND48	1055580965	78099016	11714852400	11503905597	98.2	15.87	96.46	10.9	95.82	87.58
A16AND5	1055580965	76152000	11422800000	11252082078	98.51	14.82	97.52	10.66	96.86	93.26
A16AND51	1055580965	79441418	11916212700	11708497897	98.26	17.08	96.68	11.09	97.31	92.78
A16AND52	1055580965	76565236	11484785400	11301810460	98.41	16.88	97.04	10.71	97.08	92.26
A16AND54	1055580965	84549420	12682413000	12510775640	98.65	16.65	97.43	11.85	97.39	93.47
A16AND55	1055580965	97261546	14589231900	14306979128	98.07	18.11	95.94	13.55	97.69	94.71
A16AND56	1055580965	82186936	12328040400	12108541394	98.22	16.95	96.56	11.47	97.57	93.29
A16AND57	1055580965	75697354	11354603100	11176319733	98.43	14.85	97.06	10.59	96.79	93.22
A16AND58	1055580965	77291444	11593716600	11408400472	98.4	17.04	96.77	10.81	95.86	83.48
A16AND59	1055580965	71934930	10790239500	10626279474	98.48	17.01	97.35	10.07	97.11	91.16
A16AND6	1055580965	76246718	11437007700	11266516112	98.51	14.12	97.17	10.67	97.02	93.46
A16AND60	1055580965	71009766	10651464900	10488801864	98.47	16.5	97.12	9.94	96.6	92.33
A16AND62	1055580965	77580984	11637147600	11473944929	98.6	17.13	97.46	10.87	96.76	93.28
A16AND63	1055580965	87812018	13171802700	12812510077	97.27	17.65	94.12	12.13	85.42	66.75
A16AND64	1055580965	67448108	10117216200	9959698398	98.44	13.8	96.85	9.43	97.15	90.56
A16AND65	1055580965	74545822	11181873300	11010570311	98.47	15.67	97.33	10.43	96.77	93.14
A16AND67	1055580965	77118052	11567707800	11380130813	98.38	15.53	96.75	10.78	96.79	92.47
A16AND68	1055580965	70038560	10505784000	10338918501	98.41	16.93	97.19	9.79	97.17	91.06
A16AND69	1055580965	75000860	11250129000	11079256212	98.48	14.96	96.95	10.49	96.8	93.12
A16AND7	1055580965	71502734	10725410100	10506215661	97.96	15.16	96.55	9.95	97.52	91.66
A16AND70	1055580965	85239994	12785999100	12567435258	98.29	17.03	96.7	11.9	97.4	93.56
A16AND71	1055580965	93965082	14094762300	13888647575	98.54	18.43	97.12	13.16	96.86	94.73
A16AND72	1055580965	83248262	12487239300	12290756494	98.43	16.71	97.08	11.64	97.39	93.43
A16AND73	1055580965	95808584	14371287600	14016340328	97.53	16.37	95.18	13.27	91.75	78.23
A16AND74	1055580965	75015682	11252352300	11095282101	98.6	15.55	97.6	10.51	97.22	92.16
A16AND75	1055580965	68090496	10213574400	10073801272	98.63	15.34	97.48	9.54	96.59	91.53
A16AND77	1055580965	96270742	14440611300	14272953606	98.84	18.12	97.78	13.52	96.85	94.58
A16AND78	1055580965	81039506	12155925900	12011551374	98.81	17.4	97.64	11.38	96.56	93.39
A16AND8	1055580965	68825632	10323844800	10084877740	97.69	12.71	95.37	9.55	91.49	71.6
A16AND80	1055580965	83064360	12459654000	12181968179	97.77	15.41	95.46	11.54	96.53	86.76
A16AND81	1055580965	82404732	12360709800	12189792780	98.62	16.98	97.51	11.55	97.21	93.03
A16AND82	1055580965	72416554	10862483100	10567259024	97.28	16.31	94.66	10.01	83.04	66.22
A16AND83	1055580965	86409872	12961480800	12770533887	98.53	16.9	97.22	12.1	97.34	93.73
A16AND85	1055580965	76941300	11541195000	11219494825	97.21	15.58	94.01	10.63	93.54	73.19
A16AND86	1055580965	70192456	10528868400	10244077623	97.3	17.19	94.67	9.7	93.9	72.09
A16AND88	1055580965	70250098	10537514700	10308159075	97.82	15.26	95.42	9.76	96.19	80.39
A16AND89	1055580965	83413752	12512062800	12350145804	98.71	19.33	97.6	11.7	96.82	93.83
A16AND9	1055580965	81198704	12179805600	11972201395	98.3	16.73	96.82	11.34	97.55	93.35
A16AND90	1055580965	87052684	13057902600	12888360492	98.7	18.52	97.24	12.21	97	94.01
A16AND91	1055580965	80933664	12140049600	11975711726	98.65	9.11	97.39	11.34	96.96	94.04
A16AND92	1055580965	88371074	13255661100	13069468514	98.6	9.74	96.96	12.38	97.07	94.84
A16AND93	1055580965	70891366	10633704900	10452298558	98.29	9.22	96.76	9.9	97.33	92.01
A16AND94	1055580965	73348516	11002277400	10854124191	98.65	13.58	97.33	10.28	96.73	92.88
A16AND95	1055580965	74648434	11197265100	11027243931	98.48	13.38	97.3	10.45	96.75	93.15
A16AND96	1055580965	80112522	12016878300	11848278112	98.6	12.54	97.39	11.22	97.49	93.28
A16AND97	1055580965	71834050	10775107500	10625568425	98.61	15.73	97.18	10.06	96.81	92.68
A16AND98	1055580965	66913334	10037000100	9890193658	98.54	12.82	97.24	9.37	96.76	91.79
A16AND99	1055580965	77728480	11659272000	11485029876	98.51	18.2	97.21	10.88	97	93.48
F2AND1	1055580965	79976294	11996444100	11785093504	98.24	15.36	96.19	11.16	96.74	87.46
F2AND10	1055580965	79424052	11913607800	11701043829	98.22	14.55	96.32	11.08	96.79	88.1
F2AND100	1055580965	79347650	11902147500	11700115947	98.3	20.89	97.28	11.08	97.27	90.7
F2AND101	1055580965	79594566	11939184900	11713932889	98.11	22	96.54	11.1	96.99	87.11
F2AND102	1055580965	77021234	11553185100	11331825544	98.08	19.81	96.67	10.73	96.96	86.84
F2AND103	1055580965	78874222	11831133300	11572835711	97.82	20.45	96.27	10.96	96.16	82.38
F2AND104	1055580965	74846464	11226969600	11003242498	98.01	19.79	96.55	10.42	96.91	86.09
F2AND106	1055580965	77228530	11584279500	11328372028	97.79	19.18	96.18	10.73	96.4	83.19
F2AND107	1055580965	78647514	11797127100	11586631716	98.22	21.08	97.01	10.98	97.06	89.03
F2AND108	1055580965	78169508	11725426200	11474659731	97.86	19.77	95.92	10.87	95.47	79.13
F2AND109	1055580965	79188848	11878327200	11702690421	98.52	20.2	97.32	11.08	97.31	91.75
F2AND11	1055580965	79558020	11933703000	11758539840	98.53	15.08	97.12	11.14	97.03	93.61
F2AND110	1055580965	74660182	11199027300	10960094385	97.87	20.55	96.22	10.38	95.97	81.21
F2AND111	1055580965	77470936	11620640400	11389579692	98.01	20.54	96.2	10.79	96.35	82.9
F2AND112	1055580965	73618044	11042706600	10836683738	98.13	19.44	96.75	10.26	96.84	85.93
F2AND113	1055580965	73781826	11067273900	10856136322	98.09	21.33	96.61	10.28	96.83	85.63
F2AND114	1055580965	74901546	11235231900	11018661886	98.07	20.49	96.18	10.44	96.27	82.68
F2AND115	1055580965	77896628	11684494200	11362469046	97.24	21.29	96.64	10.76	97.34	90.16
F2AND116	1055580965	78083414	11712512100	11421292584	97.51	20.03	95.71	10.82	96.38	82.27
F2AND117	1055580965	76029664	11404449600	11155209102	97.81	21.1	96.18	10.57	96.59	83.56
F2AND118	1055580965	71444554	10716683100	10469833784	97.7	20.16	95.54	9.92	94.99	76.95
F2AND119	1055580965	75804084	11370612600	11140753150	97.98	21.41	96.47	10.55	96.68	84.47
F2AND12	1055580965	78799262	11819889300	11589693762	98.05	14.8	96.08	10.98	96.8	87.37
F2AND120	1055580965	76821598	11523239700	11292542540	98	20.75	96.18	10.7	96.22	82.34
F2AND121	1055580965	74102912	11115436800	10857027482	97.68	20.8	95.7	10.28	95.38	77.84
F2AND122	1055580965	76605228	11490784200	11201757793	97.48	21.2	95.77	10.61	96.33	81.67
F2AND123	1055580965	74001560	11100234000	10855314135	97.79	20.52	95.98	10.28	95.41	79.33
F2AND124	1055580965	75667490	11350123500	11102406540	97.82	15.08	96.12	10.52	96.77	84.31
F2AND126	1055580965	75371182	11305677300	11076759352	97.98	14.67	96.58	10.49	97.21	88.53
F2AND127	1055580965	73514384	11027157600	10804268236	97.98	15.08	96.14	10.23	96.46	82.43
F2AND128	1055580965	77901788	11685268200	11458601098	98.06	14.83	96.83	10.85	97.01	87.19
F2AND129	1055580965	74559876	11183981400	10970043312	98.09	15.17	96.45	10.39	96.83	85.18
F2AND13	1055580965	75592896	11338934400	11147967088	98.32	14.84	96.8	10.56	96.99	91.25
F2AND130	1055580965	74760708	11214106200	11000022363	98.09	15.64	96.72	10.42	97.1	87.13
F2AND132	1055580965	79475008	11921251200	11693382477	98.09	14.88	96.42	11.08	97.14	87.56
F2AND133	1055580965	75646452	11346967800	11116886163	97.97	14.5	96.27	10.53	96.73	83.97
F2AND134	1055580965	78761876	11814281400	11604269888	98.22	15.14	96.75	10.99	97.24	89.41
F2AND136	1055580965	78367832	11755174800	11531117850	98.09	16.48	96.85	10.92	97.14	89.18
F2AND137	1055580965	77800672	11670100800	11428807322	97.93	17.91	96.5	10.82	96.91	85.89
F2AND140	1055580965	79660780	11949117000	11714727980	98.04	16.67	96.1	11.1	96.66	84.83
F2AND141	1055580965	73478198	11021729700	10744556202	97.49	15.85	95.66	10.18	96.22	80.28
F2AND142	1055580965	76811892	11521783800	11265172264	97.77	16.69	95.9	10.67	95.92	80.29
F2AND143	1055580965	78144306	11721645900	11447894142	97.66	16.75	95.67	10.84	96.45	82.21
F2AND145	1055580965	76904752	11535712800	11231406787	97.36	21.16	96.17	10.64	96.78	84.69
F2AND146	1055580965	76904260	11535639000	11312049361	98.06	20.96	96.42	10.71	95.83	81.41
F2AND149	1055580965	78507300	11776095000	11548564617	98.07	21.02	96.32	10.94	96.23	83
F2AND15	1055580965	75628364	11344254600	11122016745	98.04	14.57	95.91	10.53	96.48	84.53
F2AND150	1055580965	75690268	11353540200	11139764501	98.12	20.11	96.35	10.55	96.05	82.76
F2AND152	1055580965	77033700	11555055000	11333201110	98.08	20.09	96.42	10.73	95.18	79.72
F2AND154	1055580965	78780664	11817099600	11564522992	97.86	20.56	96.49	10.95	96.55	84.3
F2AND155	1055580965	76434500	11465175000	11253411737	98.15	20.03	96.52	10.66	96.6	85.22
F2AND157	1055580965	76060714	11409107100	11145736953	97.69	21.24	95.27	10.56	94.36	75.69
F2AND158	1055580965	76225688	11433853200	11212662672	98.07	20.96	96.28	10.62	95.89	81.97
F2AND159	1055580965	76118096	11417714400	11210009552	98.18	21.11	96.64	10.62	95.84	82.16
F2AND161	1055580965	76794056	11519108400	11326122629	98.32	21.69	96.89	10.73	96.63	85.97
F2AND162	1055580965	79937528	11990629200	11722368094	97.76	22.15	95.87	11.1	95.21	78.33
F2AND164	1055580965	74079020	11111853000	10936235083	98.42	20.33	97.11	10.36	97.11	87.83
F2AND166	1055580965	79318120	11897718000	11636171943	97.8	23.57	96.03	11.02	95.32	78.79
F2AND167	1055580965	75947502	11392125300	11229288807	98.57	21.17	97.4	10.64	97.3	90.32
F2AND168	1055580965	74039968	11105995200	10950164694	98.6	20.19	97.41	10.37	97.2	90.58
F2AND169	1055580965	79931170	11989675500	11774832392	98.21	20.17	96.36	11.15	95.08	78.96
F2AND17	1055580965	79777666	11966649900	11765538759	98.32	15.24	96.61	11.14	96.7	87.86
F2AND171	1055580965	68424612	10263691800	10102585808	98.43	20	97.25	9.57	97.14	88.76
F2AND172	1055580965	77177762	11576664300	11426785607	98.71	21.03	97.72	10.82	97.12	90.89
F2AND173	1055580965	78763594	11814539100	11614788260	98.31	20.41	96.74	11	96.23	83.88
F2AND174	1055580965	79946344	11991951600	11758077994	98.05	19.05	96.54	11.14	97.2	88.64
F2AND175	1055580965	68318718	10247807700	10044839253	98.02	18.14	96.43	9.51	95.74	79.74
F2AND176	1055580965	74432120	11164818000	10945025600	98.03	19.63	96.34	10.37	95.49	80
F2AND18	1055580965	74275154	11141273100	10901948974	97.85	15.47	95.98	10.33	96.68	86.14
F2AND19	1055580965	79018270	11852740500	11607131366	97.93	14.63	95.81	10.99	96.87	87.09
F2AND2	1055580965	74008492	11101273800	10944907461	98.59	15.24	97.18	10.37	96.96	92.24
F2AND20	1055580965	78795186	11819277900	11614875835	98.27	14.67	96.44	11	96.92	90.07
F2AND21	1055580965	79580674	11937101100	11721744483	98.2	15.59	96.18	11.1	96.33	84.71
F2AND22	1055580965	76847664	11527149600	11333514554	98.32	16.15	96.67	10.74	96.36	85.71
F2AND23	1055580965	78486822	11773023300	11566694513	98.25	17.01	96.6	10.96	96.49	87
F2AND24	1055580965	77211618	11581742700	11416454100	98.57	16.33	97.22	10.81	97.03	93.21
F2AND25	1055580965	73787934	11068190100	10891267199	98.4	15.31	96.86	10.32	96.94	90.38
F2AND26	1055580965	77974158	11696123700	11476101495	98.12	16.69	96.16	10.87	96.64	86.59
F2AND27	1055580965	73547600	11032140000	10836495463	98.23	15.13	96.66	10.26	96.72	88.18
F2AND28	1055580965	76704754	11505713100	11248403675	97.76	15.74	95.77	10.65	96.53	85.04
F2AND29	1055580965	77480122	11622018300	11449804019	98.52	16.57	97.29	10.85	96.97	92.93
F2AND3	1055580965	75997018	11399552700	11215484130	98.39	14.68	96.8	10.62	96.77	89.93
F2AND30	1055580965	78746188	11811928200	11585549148	98.08	15.56	96.48	10.97	96.61	87.25
F2AND31	1055580965	75223016	11283452400	11060022520	98.02	14.69	96.28	10.48	96.22	84.57
F2AND32	1055580965	77508152	11626222800	11383844609	97.92	15.96	96.08	10.78	96.39	84.93
F2AND33	1055580965	77913216	11686982400	11471422663	98.16	15.94	96.91	10.87	96.83	90.05
F2AND34	1055580965	77481516	11622227400	11447238134	98.49	15.37	97.18	10.84	96.84	92.69
F2AND35	1055580965	76115246	11417286900	11185611330	97.97	15.48	96.1	10.59	96.02	83.4
F2AND36	1055580965	78188050	11728207500	11536965994	98.37	16.29	96.57	10.93	96.31	86.18
F2AND37	1055580965	75184242	11277636300	11054992331	98.03	15.14	96.57	10.47	96.74	88.48
F2AND38	1055580965	78589312	11788396800	11565247803	98.11	16.61	96.12	10.95	96.5	85.99
F2AND39	1055580965	77745242	11661786300	11444681634	98.14	16.62	96.16	10.84	96.26	84.81
F2AND4	1055580965	76490242	11473536300	11249847315	98.05	14.67	95.94	10.66	96.56	85.52
F2AND40	1055580965	79521344	11928201600	11716903858	98.23	15.73	96.78	11.1	96.87	90.6
F2AND41	1055580965	75169490	11275423500	11113035712	98.56	16.89	97.32	10.53	96.8	92.27
F2AND42	1055580965	73698784	11054817600	10829853482	97.97	16.01	96.38	10.26	96.81	88.12
F2AND43	1055580965	72164826	10824723900	10604350441	97.96	14.68	95.64	10.04	95.8	80.33
F2AND44	1055580965	74096222	11114433300	10932234199	98.36	14.43	96.39	10.35	95.71	82.71
F2AND45	1055580965	74973132	11245969800	11029311981	98.07	14.73	96.48	10.45	96.69	87.8
F2AND46	1055580965	76650742	11497611300	11292370173	98.21	15.14	96.46	10.7	96.65	87.62
F2AND47	1055580965	74730438	11209565700	10971493661	97.88	15.02	95.91	10.39	95.69	80.46
F2AND48	1055580965	73989202	11098380300	10863003286	97.88	14.39	95.39	10.29	95.49	79.66
F2AND49	1055580965	75274870	11291230500	11082988093	98.16	13.94	96.59	10.5	96.5	86.67
F2AND5	1055580965	75675090	11351263500	11146044790	98.19	15.28	96.42	10.56	96.84	87.57
F2AND53	1055580965	74454010	11168101500	10911298391	97.7	14.56	96.25	10.33	96.7	83.79
F2AND54	1055580965	77560766	11634114900	11482178848	98.69	15.29	97.71	10.88	97.18	91.52
F2AND55	1055580965	74898876	11234831400	11009618083	98	15.68	96.27	10.43	96.37	82.69
F2AND56	1055580965	72882918	10932437700	10745682440	98.29	15.05	96.94	10.18	96.82	85.24
F2AND57	1055580965	75651198	11347679700	11114384048	97.94	14.51	96.05	10.53	95.64	78.9
F2AND58	1055580965	79164820	11874723000	11609204884	97.76	15.24	95.99	11	95.83	79.81
F2AND6	1055580965	78976790	11846518500	11610634756	98.01	15.64	96.2	11	96.89	88.11
F2AND60	1055580965	70797514	10619627100	10418391002	98.11	14.86	96.56	9.87	96.93	85.21
F2AND61	1055580965	78981174	11847176100	11595706484	97.88	14.73	95.9	10.98	96.57	83.78
F2AND63	1055580965	73407046	11011056900	10805436806	98.13	14.36	96.54	10.23	96.63	84.7
F2AND65	1055580965	79809882	11971482300	11678649587	97.55	15.28	95.85	11.06	97.11	86.7
F2AND66	1055580965	78118646	11717796900	11465790030	97.85	14.73	96.31	10.86	96.97	86.41
F2AND68	1055580965	77923684	11688552600	11458241764	98.03	14.68	96.45	10.85	96.82	84.99
F2AND69	1055580965	74797310	11219596500	10987794440	97.93	14.69	96.29	10.41	96.6	83.59
F2AND7	1055580965	78850706	11827605900	11634553282	98.37	14.4	96.63	11.02	96.87	88.84
F2AND70	1055580965	73343292	11001493800	10797215560	98.14	14.41	96.49	10.23	97.11	87.06
F2AND72	1055580965	77221870	11583280500	11332629522	97.84	15.46	96.04	10.73	96.71	83.86
F2AND73	1055580965	74826394	11223959100	10991761045	97.93	14.76	95.99	10.41	96.01	80.8
F2AND74	1055580965	76469006	11470350900	11254510305	98.12	15.14	96.55	10.66	97	86.55
F2AND75	1055580965	75298164	11294724600	11079989416	98.1	15.57	96.36	10.49	96.56	83.76
F2AND78	1055580965	78830238	11824535700	11594485893	98.05	16.77	96.65	10.98	97.06	86.8
F2AND79	1055580965	71088272	10663240800	10411591127	97.64	15.14	95.94	9.86	96.65	82.49
F2AND8	1055580965	75896718	11384507700	11214863087	98.51	15.52	97.07	10.62	97.17	92.56
F2AND80	1055580965	69084686	10362702900	10154470595	97.99	15.29	96.1	9.62	96.05	80.18
F2AND83	1055580965	75478938	11321840700	11114661419	98.17	15.51	96.74	10.53	97.25	87.82
F2AND85	1055580965	75234050	11285107500	11065802887	98.06	15.03	96.26	10.48	96.78	84.13
F2AND86	1055580965	74326396	11148959400	10927825469	98.02	14.57	96.25	10.35	96.38	82.73
F2AND87	1055580965	79539460	11930919000	11695776665	98.03	15.02	96.38	11.08	96.94	86.14
F2AND88	1055580965	74242468	11136370200	10931633549	98.16	19.67	96.7	10.35	96.62	84.86
F2AND9	1055580965	74746390	11211958500	11008436446	98.18	26.29	96.1	10.43	95.91	83.6
F2AND90	1055580965	74633138	11194970700	10979574288	98.08	19.48	96.32	10.4	96.05	81.81
F2AND91	1055580965	79574234	11936135100	11711639768	98.12	20.88	96.6	11.09	96.83	86.05
F2AND93	1055580965	79946572	11991985800	11767405405	98.13	20.49	96.89	11.15	97.01	87.64
F2AND94	1055580965	78075946	11711391900	11466487711	97.91	20.02	96.4	10.86	95.83	80.7
F2AND95	1055580965	75860502	11379075300	11137185955	97.87	20.58	96.23	10.55	96.58	84.33
F2AND96	1055580965	77143070	11571460500	11348288405	98.07	18.93	96.6	10.75	96.82	85.25
F2AND98	1055580965	76790336	11518550400	11253280898	97.7	21.51	96.37	10.66	96.9	85.8
F2AND99	1055580965	79400742	11910111300	11677416202	98.05	20.86	96.26	11.06	95.97	82.47
NS86	1055580965	69486324	10422948600	10211365019	97.97	20.05	96.01	9.67	97.29	87.5
NS87	1055580965	74870676	11230601400	11028588901	98.2	18.75	96.24	10.44	97.45	90.02
NS84	1055580965	72260230	10839034500	10627678947	98.05	19.19	95.7	10.06	97.13	87.5
NS85	1055580965	78995944	11849391600	11638072699	98.22	19.04	96.43	11.02	97.56	90.59
NS90	1055580965	78280878	11742131700	11535764417	98.24	18.89	96.48	10.93	97.61	91.01
NS91	1055580965	79280352	11892052800	11681238446	98.23	18.78	96.29	11.06	97.56	90.59
NS88	1055580965	74312536	11146880400	10898572147	97.77	19.81	95.87	10.32	97.28	87.27
NS72	1055580965	75641386	11346207900	11155993694	98.32	21.16	96.32	10.57	97.46	89.9
NS93	1055580965	72291978	10843796700	10649184992	98.21	19.49	96.16	10.09	97.38	88.93
NS94	1055580965	75606694	11341004100	11143391028	98.26	18.87	96.25	10.55	97.44	89.8
NS89	1055580965	66822514	10023377100	9834203428	98.11	17.78	96.46	9.31	96.2	84.39
NS71	1055580965	71576914	10736537100	10518489207	97.97	19.09	95.99	9.96	97.29	87.41
NS50	1055580965	75269594	11290439100	11093597102	98.26	18.49	96.06	10.51	97.14	91.14
NS51	1055580965	70133216	10519982400	10313339682	98.04	19	96.05	9.77	97.36	88.26
NS48	1055580965	74718916	11207837400	11022660253	98.35	18.5	96.54	10.44	97.08	91.1
NS49	1055580965	67543210	10131481500	9921990125	97.93	17.77	95.34	9.4	95.3	82.75
NS46	1055580965	76049948	11407492200	11178306187	97.99	19.96	95.32	10.59	95.52	84.89
NS47	1055580965	75661390	11349208500	11137360246	98.13	18.23	95.94	10.55	97.05	90.21
NS43	1055580965	69923240	10488486000	10298221140	98.19	16.94	96.34	9.75	97.08	90.13
NS44	1055580965	67252496	10087874400	9917769721	98.31	18.43	96.42	9.39	97.06	89.5
NS41	1055580965	77733194	11659979100	11453515605	98.23	17.42	96.23	10.85	97.19	91.9
NS42	1055580965	67344276	10101641400	9905245474	98.06	18.34	95.83	9.38	94.16	80.22
NS74	1055580965	73681334	11052200100	10828549509	97.98	19.98	96.27	10.25	97.48	89.61
NS73	1055580965	74293668	11144050200	10913766120	97.93	18.85	95.7	10.34	97.25	87.94
NS77	1055580965	78716572	11807485800	11579852274	98.07	20.84	96.14	10.97	97.47	89.88
NS75	1055580965	74314060	11147109000	10916627597	97.93	18.28	95.78	10.34	97.44	88.79
NS79	1055580965	75696328	11354449200	11137293063	98.09	18.83	96.12	10.55	97.47	89.65
NS78	1055580965	75263010	11289451500	11109879323	98.41	18.55	96.5	10.52	97.52	90.28
NS81	1055580965	68752872	10312930800	10124172049	98.17	17.18	96.12	9.59	97.37	88.2
NS80	1055580965	75551964	11332794600	11125948769	98.17	20.2	96.82	10.54	97.38	89.86
NS83	1055580965	73484116	11022617400	10802251209	98	19.74	95.87	10.23	97.02	87.16
NS67	1055580965	75534378	11330156700	11097465616	97.95	21.48	96.52	10.51	97.28	88.82
NS68	1055580965	75391688	11308753200	11071230323	97.9	19.02	95.4	10.48	95.81	84.16
NS40	1055580965	67750454	10162568100	9961700045	98.02	17.84	96.73	9.44	97	89.83
NS38	1055580965	73071588	10960738200	10791825938	98.46	18.76	96.5	10.22	97.01	90.85
NS35	1055580965	72089220	10813383000	10640082801	98.4	17.74	96.45	10.08	97.09	91.15
NS34	1055580965	72561378	10884206700	10722816651	98.52	17.61	96.84	10.16	96.72	89.67
NS37	1055580965	78599616	11789942400	11576376711	98.19	18.02	96.27	10.96	96.9	90.35
NS36	1055580965	78892708	11833906200	11639226701	98.35	19.12	96.54	11.02	97.16	92.42
NS30	1055580965	73532508	11029876200	10848975779	98.36	18.23	96.41	10.27	97.12	91.16
NS29	1055580965	77056330	11558449500	11356720402	98.25	18.56	96.42	10.76	97.19	92.03
NS33	1055580965	76315868	11447380200	11263008192	98.39	17.78	96.6	10.67	97.18	92.44
NS32	1055580965	74833052	11224957800	11003531256	98.03	18.27	96.19	10.42	97.23	91.49
NS23	1055580965	73579030	11036854500	10798935956	97.84	17.9	95.67	10.23	97.09	89.03
NS24	1055580965	73289972	10993495800	10754410148	97.83	19.5	95.89	10.18	96.83	87.83
NS25	1055580965	69851298	10477694700	10305845332	98.36	18.21	96.47	9.76	96.9	89.2
NS26	1055580965	73341098	11001164700	10793515730	98.11	18.85	96.59	10.22	97.06	90.82
NS19	1055580965	77914224	11687133600	11501332966	98.41	18.56	96.58	10.89	97.17	92.07
NS20	1055580965	73993670	11099050500	10892362063	98.14	17.79	96.25	10.32	97.14	91.17
NS21	1055580965	72795010	10919251500	10745893844	98.41	18.56	96.69	10.18	97.1	91.22
NS22	1055580965	75195442	11279316300	11065755004	98.11	18.39	96.41	10.48	97.2	91.31
NS63	1055580965	75322884	11298432600	11064224221	97.93	19.61	95.81	10.48	97.17	87.36
NS64	1055580965	76807506	11521125900	11279187273	97.9	18.6	95.96	10.68	97.5	89.25
NS65	1055580965	77818850	11672827500	11443650212	98.04	19.68	96.44	10.84	97.44	90.32
NS66	1055580965	77401514	11610227100	11325758648	97.55	20.34	95.51	10.73	96.89	84.58
NS27	1055580965	72599316	10889897400	10698048033	98.24	18.87	96.39	10.13	97.04	90.2
NS28	1055580965	73822924	11073438600	10892804936	98.37	19.31	96.6	10.32	97.09	91.21
NS69	1055580965	75605240	11340786000	11079645214	97.7	19.72	95.53	10.49	97.21	86.86
NS70	1055580965	79642100	11946315000	11694246940	97.89	19.68	95.79	11.07	97.52	89.32
NS7	1055580965	75406068	11310910200	11162163974	98.68	18.97	96.95	10.57	97.08	91.87
NS5	1055580965	75423364	11313504600	11131165675	98.39	18.37	96.79	10.54	97.13	92.03
NS2	1055580965	78065882	11709882300	11493201526	98.15	19.27	96.17	10.88	97.01	90.36
NS1	1055580965	73596856	11039528400	10820560282	98.02	18.54	96.56	10.25	97.15	91.03
NS4	1055580965	75432638	11314895700	11110648466	98.19	19.46	96.36	10.52	97.14	90.9
NS3	1055580965	78381022	11757153300	11557865491	98.3	18.89	96.71	10.95	97.26	92.64
NS82	1055580965	75732298	11359844700	11169807822	98.33	19.83	96.59	10.58	97.44	89.8
NS62	1055580965	79244464	11886669600	11645031635	97.97	21.35	96.22	11.03	97.6	91.11
NS61	1055580965	72249718	10837457700	10602810003	97.83	18.63	95.6	10.04	96.97	85.86
NS60	1055580965	68107582	10216137300	10008573381	97.97	19.36	96.24	9.48	96.79	84.9
NS58	1055580965	77530758	11629613700	11378947611	97.84	20.07	95.9	10.78	97.5	89.86
NS57	1055580965	76581984	11487297600	11268032092	98.09	19.44	96.14	10.67	97.68	90.92
NS56	1055580965	74608102	11191215300	10893448153	97.34	18.72	95.58	10.32	96.65	84.84
NS55	1055580965	67340304	10101045600	9842335002	97.44	18.25	95.47	9.32	95.97	81.54
NS54	1055580965	75836726	11375508900	11158437842	98.09	20.75	96.22	10.57	97.43	89.32
NS53	1055580965	77801512	11670226800	11463681969	98.23	19.39	96.46	10.86	97.57	90.88
NS52	1055580965	76819708	11522956200	11307529552	98.13	19.75	96.19	10.71	97.37	89.8
NS98	1055580965	76848874	11527331100	11325921095	98.25	20.59	96.46	10.73	97.58	91.06
NS97	1055580965	71678080	10751712000	10597591915	98.57	20.88	96.75	10.04	96.84	87.57
NS96	1055580965	77081838	11562275700	11258124155	97.37	19.51	94.54	10.66	91.71	76.41
NS95	1055580965	78174984	11726247600	11497187804	98.05	19.99	95.89	10.89	94.29	81.54
NS100	1055580965	76318972	11447845800	11238070192	98.17	19.05	96.28	10.64	97.52	89.64
NS99	1055580965	75353852	11303077800	11088264462	98.1	20.42	95.76	10.5	96.8	86.86
NS18	1055580965	74570320	11185548000	10989117483	98.24	19.29	96.5	10.41	96.98	90.32
NS17	1055580965	68612272	10291840800	10080559339	97.95	18.15	95.76	9.55	96.54	87.12
NS11	1055580965	70877648	10631647200	10465042188	98.43	17.09	96.64	9.91	97.01	90.59
NS10	1055580965	76783728	11517559200	11343405234	98.49	18.11	96.54	10.74	97.15	92.15
NS9	1055580965	73374886	11006232900	10862548285	98.69	19.13	97.09	10.29	96.95	91.69
NS8	1055580965	78191874	11728781100	11518807070	98.21	18.35	95.7	10.91	95.96	86.93
NS16	1055580965	75888696	11383304400	11205324826	98.44	18.32	96.69	10.61	97.16	92.03
NS15	1055580965	74822262	11223339300	11006803236	98.07	17.86	96.34	10.42	97.02	90.2
NS14	1055580965	75859080	11378862000	11175353791	98.21	18.24	96.58	10.58	97.15	91.94
NS13	1055580965	73643048	11046457200	10867724915	98.38	17.88	96.44	10.29	97.05	90.59

## Sheet: Supplementary Data 10
#Term	Database	ID	Input number	Background number	P-Value	Corrected P-Value	Input	Hyperlink
Toll-like receptor signaling pathway	KEGG PATHWAY	gga04620	15	78	8.0052e-08	0.000132726	ENSGALG00000007356|ENSGALG00000016590|ENSGALG00000007001|ENSGALG00000017485|ENSGALG00000034478|ENSGALG00000014362|ENSGALG00000032717|ENSGALG00000040023|ENSGALG00000029940|ENSGALG00000032701|ENSGALG00000001409|ENSGALG00000026850|ENSGALG00000027093|ENSGALG00000005947|ENSGALG00000043603	http://www.genome.jp/kegg-bin/show_pathway?gga04620/gga:395468%09red/gga:420189%09red/gga:417241%09red/gga:426274%09red/gga:395551%09red/gga:420479%09red/gga:395196%09red/gga:418638%09red/gga:771173%09red/gga:100008585%09red/gga:417465%09red/gga:417739%09red/gga:427944%09red/gga:420420%09red/gga:404671%09red
Cytokine-cytokine receptor interaction	KEGG PATHWAY	gga04060	20	166	5.89177e-07	0.000325618	ENSGALG00000002112|ENSGALG00000029940|ENSGALG00000002003|ENSGALG00000003003|ENSGALG00000016788|ENSGALG00000006351|ENSGALG00000034478|ENSGALG00000009904|ENSGALG00000001409|ENSGALG00000032717|ENSGALG00000006388|ENSGALG00000026163|ENSGALG00000040621|ENSGALG00000033854|ENSGALG00000016693|ENSGALG00000028770|ENSGALG00000000911|ENSGALG00000029599|ENSGALG00000046326|ENSGALG00000043603	http://www.genome.jp/kegg-bin/show_pathway?gga04060/gga:395468%09red/gga:395274%09red/gga:101750396%09red/gga:100499189%09red/gga:418715%09red/gga:418717%09red/gga:374270%09red/gga:395551%09red/gga:428067%09red/gga:419620%09red/gga:396308%09red/gga:396126%09red/gga:768878%09red/gga:418666%09red/gga:395082%09red/gga:395196%09red/gga:417838%09red/gga:428265%09red/gga:417465%09red/gga:404671%09red
MAPK signaling pathway	KEGG PATHWAY	gga04010	15	225	0.00503317	0.231805	ENSGALG00000007356|ENSGALG00000029940|ENSGALG00000006351|ENSGALG00000033854|ENSGALG00000009495|ENSGALG00000040023|ENSGALG00000035466|ENSGALG00000029983|ENSGALG00000007097|ENSGALG00000014718|ENSGALG00000039895|ENSGALG00000013892|ENSGALG00000005065|ENSGALG00000005947|ENSGALG00000012865	http://www.genome.jp/kegg-bin/show_pathway?gga04010/gga:395274%09red/gga:420479%09red/gga:771550%09red/gga:396259%09red/gga:395196%09red/gga:422273%09red/gga:421688%09red/gga:100499189%09red/gga:395129%09red/gga:417739%09red/gga:396394%09red/gga:396239%09red/gga:374259%09red/gga:420420%09red/gga:427144%09red
Salmonella infection	KEGG PATHWAY	gga05132	6	65	0.0179953	0.363856	ENSGALG00000007001|ENSGALG00000034478|ENSGALG00000032717|ENSGALG00000040023|ENSGALG00000029940|ENSGALG00000005947	http://www.genome.jp/kegg-bin/show_pathway?gga05132/gga:395468%09red/gga:417241%09red/gga:395551%09red/gga:395196%09red/gga:417739%09red/gga:420420%09red
Ferroptosis	KEGG PATHWAY	gga04216	4	33	0.0227268	0.368881	ENSGALG00000006453|ENSGALG00000043618|ENSGALG00000002066|ENSGALG00000016348	http://www.genome.jp/kegg-bin/show_pathway?gga04216/gga:396241%09red/gga:374006%09red/gga:423615%09red/gga:423984%09red
RIG-I-like receptor signaling pathway	KEGG PATHWAY	gga04622	5	51	0.0241335	0.368881	ENSGALG00000040023|ENSGALG00000001409|ENSGALG00000046494|ENSGALG00000014718|ENSGALG00000003753	http://www.genome.jp/kegg-bin/show_pathway?gga04622/gga:404671%09red/gga:415725%09red/gga:417739%09red/gga:424081%09red/gga:427144%09red
Glycine, serine and threonine metabolism	KEGG PATHWAY	gga00260	4	35	0.0270428	0.368881	ENSGALG00000019175|ENSGALG00000015180|ENSGALG00000002638|ENSGALG00000027822	http://www.genome.jp/kegg-bin/show_pathway?gga00260/gga:101747660%09red/gga:423635%09red/gga:418544%09red/gga:427263%09red
NOD-like receptor signaling pathway	KEGG PATHWAY	gga04621	8	116	0.0301361	0.375881	ENSGALG00000007001|ENSGALG00000005631|ENSGALG00000040023|ENSGALG00000029940|ENSGALG00000017186|ENSGALG00000026850|ENSGALG00000005947|ENSGALG00000043603	http://www.genome.jp/kegg-bin/show_pathway?gga04621/gga:417739%09red/gga:100008585%09red/gga:395196%09red/gga:417241%09red/gga:417465%09red/gga:374012%09red/gga:424835%09red/gga:420420%09red
Necroptosis	KEGG PATHWAY	gga04217	8	117	0.0314056	0.375881	ENSGALG00000007001|ENSGALG00000006351|ENSGALG00000003753|ENSGALG00000029940|ENSGALG00000017186|ENSGALG00000026850|ENSGALG00000005065|ENSGALG00000002766	http://www.genome.jp/kegg-bin/show_pathway?gga04217/gga:395274%09red/gga:417241%09red/gga:100008585%09red/gga:415686%09red/gga:395196%09red/gga:415725%09red/gga:374012%09red/gga:396394%09red
Influenza A	KEGG PATHWAY	gga05164	8	120	0.0354325	0.375881	ENSGALG00000016590|ENSGALG00000007001|ENSGALG00000006351|ENSGALG00000001409|ENSGALG00000029940|ENSGALG00000026850|ENSGALG00000005947|ENSGALG00000043603	http://www.genome.jp/kegg-bin/show_pathway?gga05164/gga:395274%09red/gga:100008585%09red/gga:417465%09red/gga:418638%09red/gga:395196%09red/gga:417241%09red/gga:420420%09red/gga:404671%09red
Cytosolic DNA-sensing pathway	KEGG PATHWAY	gga04623	4	39	0.0370532	0.375881	ENSGALG00000032717|ENSGALG00000029940|ENSGALG00000034478|ENSGALG00000043603	http://www.genome.jp/kegg-bin/show_pathway?gga04623/gga:395468%09red/gga:395551%09red/gga:417465%09red/gga:395196%09red
Biosynthesis of amino acids	KEGG PATHWAY	gga01230	5	58	0.0376655	0.375881	ENSGALG00000019175|ENSGALG00000015180|ENSGALG00000002638|ENSGALG00000002162|ENSGALG00000027822	http://www.genome.jp/kegg-bin/show_pathway?gga01230/gga:101747660%09red/gga:423635%09red/gga:418544%09red/gga:373916%09red/gga:427263%09red
Vascular smooth muscle contraction	KEGG PATHWAY	gga04270	7	101	0.0402417	0.376953	ENSGALG00000014182|ENSGALG00000039163|ENSGALG00000003821|ENSGALG00000006343|ENSGALG00000012735|ENSGALG00000005065|ENSGALG00000012865	http://www.genome.jp/kegg-bin/show_pathway?gga04270/gga:423787%09red/gga:420854%09red/gga:424016%09red/gga:425979%09red/gga:396394%09red/gga:396239%09red/gga:395971%09red
--------------------
##Databases: KEGG PATHWAY, Gene Ontology
##Statistical test method: hypergeometric test / Fisher's exact test
##FDR correction method: Benjamini and Hochberg

[truncated: 1 more sheets: Supplementary Data 11]
