# Supplementary material for: A heterophil/lymphocyte-selected population reveals the phosphatase PTPRJ is associated with immune defense in chickens
Source: Commun Biol. 2023 Feb 18;6:196. doi: 10.1038/s42003-023-04559-x (PMC9938895; doi:10.1038/s42003-023-04559-x)
Supplement: Supplementary file 4 — Supplementary Data 12 [file 42003_2023_4559_MOESM4_ESM.xlsx]

## Sheet: figure2a
Generation	H/L（♂）	H/L（♀）	H/L
1	0.486	0.509	0.4975
2	0.458	0.476	0.467
3	0.455	0.444	0.4495
4	0.399	0.329	0.364
5	0.367	0.406	0.3865
6	0.29	0.44	0.365
7	0.36	0.36	0.36
8	0.3	0.25	0.275
9	0.26	0.27	0.265

## Sheet: figure2e
CHROM	BIN_START	BIN_END	N_VARIANTS	G5vsNS	G9vsNS	G9vsG5	G5_pi	G9_pi	NS_pi
				WEIGHTED_FST	WEIGHTED_FST	WEIGHTED_FST
9	1260001	1300000	299	0.00662168	0.0649411	0.0158908	0.00258597	0.00213281	0.00271464
9	1270001	1310000	289	0.00858325	0.0673226	0.0150689	0.00228241	0.00190331	0.00245252
9	1280001	1320000	270	0.0129951	0.0775933	0.0160962	0.00191441	0.00157056	0.00212811
9	1290001	1330000	270	0.016266	0.0828423	0.0164013	0.00175855	0.00137306	0.0020343
9	1300001	1340000	296	0.0201318	0.0938513	0.0189865	0.00196269	0.00144044	0.00233361
9	1310001	1350000	349	0.0280754	0.115096	0.0230019	0.00266466	0.00198032	0.00303516
9	1320001	1360000	417	0.0328699	0.123305	0.0220392	0.00358839	0.00278801	0.00393568
9	1330001	1370000	430	0.0339838	0.124249	0.0210359	0.00381851	0.00299768	0.00413558
9	1340001	1380000	467	0.031643	0.110406	0.016182	0.00398709	0.0032206	0.00440849
9	1350001	1390000	472	0.0289524	0.102509	0.0141589	0.00391623	0.00314019	0.00439789
9	1360001	1400000	462	0.0278315	0.0962718	0.0131417	0.00364255	0.00289966	0.00423344
9	1370001	1410000	473	0.0319513	0.0997614	0.0143598	0.00375094	0.00303716	0.00441842

## Sheet: figure4e-f
Gene ID	Gene name	High_C_340128	High_C_170313	High_C_90327	High_S_230118	High_S_20328	High_S_130124	High_S_150239	High_S_170228	Low_C_230130	Low_C_70230	Low_C_500224	Low_C_500128	Low_S_240312	Low_S_160324	Low_S_400124	Low_S_150321
ENSGALG00000006382	PTPRJ	4885	5631	5325	10148	6526	4884	9148	4890	2910	2988	2670	1689	2335	2764	1708	1185
ENSGALG00000014561	SHP1	2581	2937	3394	3206	3594	2825	4297	2216	1969	2089	3252	1338	2938	2052	1086	1656
ENSGALG00000035498	SHIP1	5105	4156	3213	3537	3161	3526	4076	2530	3207	3619	3557	3088	3077	3963	1272	993
ENSGALG00000042321	LYN	8723	7149	6672	9816	9362	7465	8342	4960	5755	7271	6012	2321	4463	3190	2347	3025

## Sheet: figure6b
ID	H_L	rs736799474	H_L_ebv
F001	0.328767	CC	-0.0402878
F018	0.885714	CC	-0.0283711
F026	0.432836	CC	-0.0402878
F028	0.205128	CC	0.0111062
F043	0.253165	CC	-0.00371884
F045	0.178571	CC	0.0181207
F058	0.6	CC	-0.0207958
F106	0.453125	CC	-0.0125775
F129	0.616667	CC	0.00039124
F141	0.266667	CC	-0.036161
F156	0.238806	CC	0.029953
I018	1	CC	0.0324739
I029	0.32	CC	0.00715096
I036	0.736842	CC	0.00039124
I040	0.306667	CC	-0.0207958
I047	0.394366	CC	0.015317
I050	0.207317	CC	-0.00371884
I057	0.166667	CC	-0.0402878
I058	0.515625	CC	0.000134106
I061	0.227848	CC	-0.0125775
I072	0.164706	CC	-0.036161
I078	0.5	CC	-0.0467617
I114	0.607143	CC	0.0324739
I117	0.52381	CC	-0.0042456
I138	0.555556	CC	0.0324739
I144	0.508197	CC	-0.036161
I149	0.382353	CC	0.00715096
I153	0.260274	CC	-0.0402878
L017	0.631579	CC	-0.0467617
L023	0.409091	CC	0.00039124
L041	0.59322	CC	-0.0467617
L044	0.388889	CC	-0.0402878
L050	0.580645	CC	0.029953
L081	0.428571	CC	-0.0491073
L087	0.394366	CC	0.0181207
L096	0.205128	CC	-0.0125775
L123	0.532258	CC	-0.0207958
F011	0.358209	CT	0.0269881
F013	0.323529	CT	0.0204559
F019	0.225352	CT	-0.00371884
F020	0.333333	CT	0.0432138
F021	0.207792	CT	0.0181207
F022	0.382353	CT	0.00715096
F023	0.25	CT	-0.0467617
F025	0.27027	CT	0.00765858
F032	0.59322	CT	0.029953
F034	0.207792	CT	0.00556093
F035	0.297297	CT	0.0324739
F036	0.564516	CT	0.0269881
F037	0.114943	CT	0.0204559
F038	0.333333	CT	-0.0042456
F042	0.412698	CT	-0.0283711
F047	0.706897	CT	0.00715096
F056	0.722222	CT	0.0123172
F059	0.446154	CT	0.00556093
F062	0.773585	CT	0.0204559
F063	0.195122	CT	-0.0042456
F066	0.324324	CT	-0.036161
F072	0.711538	CT	0.00715096
F079	0.484848	CT	0.00039124
F081	0.135802	CT	0.0123172
F091	0.352941	CT	-0.0491073
F093	0.207317	CT	-0.036161
F097	0.337838	CT	0.0181207
F098	0.5	CT	0.00715096
F100	0.41791	CT	0.022862
F104	0.25641	CT	0.0111062
F109	0.41791	CT	-0.0207958
F111	0.571429	CT	0.0324739
F115	0.447761	CT	-0.0491073
F116	0.293333	CT	0.015317
F121	0.21519	CT	0.0181207
F126	0.297297	CT	-0.0402878
F127	0.492063	CT	0.000134106
F128	0.376812	CT	0.0111062
F133	0.5	CT	-0.0207958
F135	0.539683	CT	0.0324739
F136	0.52459	CT	0.0269881
F139	0.168675	CT	-0.0491073
F140	0.25	CT	0.015317
F143	0.329114	CT	-0.00371884
F147	0.276316	CT	-0.0467617
F148	0.466667	CT	0.022862
F150	0.283784	CT	-0.0402878
F151	0.116279	CT	0.000134106
F152	0.220779	CT	0.0111062
F154	0.297297	CT	-0.0125775
I001	0.627119	CT	-0.0283711
I005	0.846154	CT	0.00715096
I008	0.265823	CT	0.00765858
I009	0.6	CT	-0.0402878
I010	0.411765	CT	0.000134106
I014	0.679245	CT	0.0123172
I025	0.333333	CT	-0.0283711
I028	1	CT	0.0181207
I031	0.548387	CT	0.022862
I038	0.441176	CT	0.0123172
I039	0.882353	CT	0.029953
I043	0.5	CT	0.0269881
I045	0.136364	CT	-0.0042456
I048	0.2125	CT	-0.036161
I051	0.123077	CT	0.0432138
I059	0.192771	CT	0.0111062
I062	0.269231	CT	0.0123172
I068	0.195122	CT	0.0204559
I070	0.166667	CT	-0.0491073
I074	0.180723	CT	-0.00371884
I089	0.291667	CT	0.00556093
I091	0.1	CT	0.0269881
I094	0.4	CT	-0.0491073
I098	0.811321	CT	-0.00371884
I099	0.633333	CT	0.0432138
I100	0.101124	CT	0.0181207
I105	0.53125	CT	-0.0402878
I107	0.528302	CT	0.0111062
I108	0.426471	CT	0.00039124
I109	0.223684	CT	-0.0125775
I110	0.285714	CT	0.0123172
I112	0.148148	CT	-0.0207958
I118	0.526316	CT	-0.0491073
I121	0.232877	CT	-0.0283711
I124	0.533333	CT	0.0181207
I128	0.666667	CT	0.00765858
I131	0.276316	CT	0.0111062
I132	0.246753	CT	0.00039124
I134	0.337838	CT	0.0123172
I139	0.979592	CT	0.0269881
I140	0.357143	CT	0.0204559
I152	0.421875	CT	0.00765858
L001	0.865385	CT	0.0123172
L004	0.166667	CT	0.00556093
L007	0.745455	CT	0.0204559
L008	0.2375	CT	-0.0042456
L011	0.590164	CT	-0.036161
L012	0.818182	CT	-0.0283711
L019	0.568966	CT	0.00765858
L024	0.767857	CT	-0.0125775
L025	0.557377	CT	0.0123172
L029	0.792453	CT	0.0324739
L035	0.474576	CT	-0.036161
L037	0.342466	CT	-0.00371884
L038	0.202532	CT	0.0432138
L049	0.151163	CT	0.0123172
L051	0.564516	CT	-0.0207958
L058	0.785714	CT	0.015317
L059	0.25974	CT	-0.036161
L060	0.523077	CT	-0.0283711
L061	0.240506	CT	-0.00371884
L063	0.366197	CT	0.0181207
L068	0.253333	CT	-0.0402878
L070	0.2375	CT	0.0111062
L072	0.754386	CT	-0.0125775
L075	0.277778	CT	-0.0207958
L076	0.596774	CT	0.00556093
L083	0.402985	CT	-0.036161
L086	0.362319	CT	0.0432138
L088	0.388889	CT	0.00715096
L090	0.9	CT	0.022862
L091	0.507692	CT	0.00765858
L093	0.25641	CT	0.000134106
L094	0.5	CT	0.0111062
L100	0.358209	CT	0.00556093
L101	0.433333	CT	0.0324739
L103	0.101124	CT	0.0204559
L105	0.127907	CT	-0.0491073
L107	0.148148	CT	-0.036161
L108	0.306667	CT	-0.0283711
L109	0.958333	CT	-0.00371884
L110	0.333333	CT	0.0432138
L111	0.352941	CT	0.0181207
L113	0.807692	CT	-0.0467617
L115	0.154762	CT	0.00765858
L116	0.263158	CT	-0.0402878
L119	0.439394	CT	0.00039124
L120	0.310811	CT	-0.0125775
L128	0.154762	CT	-0.0042456
L131	0.289474	CT	0.015317
F002	0.41791	TT	0.000134106
F003	0.267606	TT	0.0111062
F006	0.416667	TT	-0.0125775
F007	0.419355	TT	0.0123172
F008	0.40625	TT	0.029953
F009	0.207792	TT	-0.0207958
F010	0.634615	TT	0.00556093
F012	0.192771	TT	0.0324739
F015	0.462963	TT	-0.0491073
F017	0.302632	TT	-0.036161
F024	0.227848	TT	0.022862
F027	0.411765	TT	0.000134106
F029	0.233766	TT	0.00039124
F030	0.5	TT	-0.0125775
F031	0.25	TT	0.0123172
F033	0.371429	TT	-0.0207958
F039	0.843137	TT	-0.0491073
F040	0.788462	TT	0.015317
F044	0.385714	TT	0.0432138
F048	0.901961	TT	-0.0467617
F049	0.555556	TT	0.022862
F050	0.979592	TT	0.00765858
F051	0.732143	TT	-0.0402878
F052	0.781818	TT	0.000134106
F054	0.352113	TT	0.00039124
F055	0.209877	TT	-0.0125775
F057	0.195122	TT	0.029953
F061	0.5	TT	0.0269881
F064	0.564516	TT	-0.0491073
F065	0.192771	TT	0.015317
F067	0.666667	TT	-0.0283711
F068	0.414286	TT	-0.00371884
F070	0.405797	TT	0.0432138
F071	0.5	TT	0.0181207
F073	1	TT	-0.0467617
F074	0.197531	TT	0.022862
F075	0.253165	TT	0.00765858
F076	0.6	TT	-0.0402878
F077	0.564516	TT	0.000134106
F078	0.649123	TT	0.0111062
F080	0.297297	TT	-0.0125775
F082	0.293333	TT	0.029953
F084	0.41791	TT	-0.0207958
F085	0.0989011	TT	0.00556093
F087	0.347222	TT	0.0324739
F089	0.92	TT	0.0204559
F090	0.375	TT	-0.0042456
F092	0.484848	TT	0.015317
F094	0.434783	TT	-0.0283711
F095	0.532258	TT	-0.00371884
F096	0.297297	TT	0.0432138
F099	0.4	TT	-0.0467617
F101	0.453125	TT	0.00765858
F102	0.492308	TT	-0.0402878
F103	0.297297	TT	0.000134106
F105	0.269231	TT	0.00039124
F107	0.0777778	TT	0.0123172
F108	0.289474	TT	0.029953
F110	0.285714	TT	0.00556093
F112	0.492063	TT	0.0269881
F113	0.353846	TT	0.0204559
F114	0.230769	TT	-0.0042456
F117	0.2	TT	-0.036161
F118	0.357143	TT	-0.0283711
F119	0.466667	TT	-0.00371884
F122	0.293333	TT	0.00715096
F123	0.460317	TT	-0.0467617
F124	0.394366	TT	0.022862
F125	0.397059	TT	0.00765858
F130	0.391304	TT	-0.0125775
F131	0.557377	TT	0.0123172
F132	0.141176	TT	0.029953
F134	0.342466	TT	0.00556093
F137	0.263158	TT	0.0204559
F138	0.168675	TT	-0.0042456
F142	0.492308	TT	-0.0283711
F144	0.818182	TT	0.0432138
F149	0.256757	TT	0.00765858
F153	0.236842	TT	0.00039124
F157	0.328767	TT	-0.0207958
I004	0.507692	TT	0.0181207
I006	0.701754	TT	-0.0467617
I007	0.843137	TT	0.022862
I012	0.1875	TT	0.00039124
I015	0.709091	TT	0.029953
I016	0.745455	TT	-0.0207958
I017	0.633333	TT	0.00556093
I022	0.30137	TT	-0.0491073
I023	0.637931	TT	0.015317
I024	0.696429	TT	-0.036161
I026	0.289474	TT	-0.00371884
I027	0.553571	TT	0.0432138
I030	0.2375	TT	-0.0467617
I032	0.0909091	TT	0.00765858
I033	0.166667	TT	-0.0402878
I034	0.141176	TT	0.000134106
I035	0.176471	TT	0.0111062
I041	0.11236	TT	0.00556093
I042	0.447761	TT	0.0324739
I044	0.289474	TT	0.0204559
I046	0.310811	TT	-0.0491073
I049	0.449275	TT	-0.0283711
I052	0.149425	TT	0.0181207
I053	0.375	TT	0.00715096
I054	0.454545	TT	-0.0467617
I060	0.205128	TT	0.00039124
I063	0.319444	TT	0.029953
I064	0.190476	TT	-0.0207958
I066	0.516667	TT	0.0324739
I067	0.633333	TT	0.0269881
I071	0.492537	TT	0.015317
I073	0.136364	TT	-0.0283711
I075	0.333333	TT	0.0432138
I084	0.228571	TT	0.00039124
I087	0.160494	TT	0.029953
I092	0.202899	TT	0.0204559
I093	0.273973	TT	-0.0042456
I096	0.47619	TT	-0.036161
I097	0.219512	TT	-0.0283711
I101	0.225	TT	0.00715096
I106	0.438596	TT	0.000134106
I111	0.957447	TT	0.029953
I113	0.926829	TT	0.00556093
I115	0.314286	TT	0.0269881
I116	0.219512	TT	0.0204559
I119	0.186667	TT	0.015317
I120	0.235294	TT	-0.036161
I122	0.227273	TT	-0.00371884
I123	0.328767	TT	0.0432138
I125	0.236842	TT	0.00715096
I126	0.787234	TT	-0.0467617
I127	0.197531	TT	0.022862
I129	0.509804	TT	-0.0402878
I133	0.384615	TT	-0.0125775
I135	0.30137	TT	0.029953
I137	0.465517	TT	0.00556093
I141	0.352113	TT	-0.0042456
I143	0.533333	TT	0.015317
I145	0.476923	TT	-0.0283711
I147	0.432836	TT	0.0432138
I148	0.306667	TT	0.0181207
I150	0.432836	TT	-0.0467617
I151	0.367647	TT	0.022862
I154	0.276316	TT	0.000134106
I155	0.408451	TT	0.0111062
I156	0.356164	TT	0.00039124
I157	0.0898876	TT	-0.0125775
L002	0.293333	TT	0.029953
L003	0.706897	TT	-0.0207958
L005	0.5625	TT	0.0324739
L006	0.28	TT	0.0269881
L010	0.616667	TT	0.015317
L013	0.469697	TT	-0.00371884
L014	0.324324	TT	0.0432138
L018	0.580645	TT	0.022862
L020	0.361111	TT	-0.0402878
L021	0.65	TT	0.000134106
L026	0.397059	TT	0.029953
L027	0.293333	TT	-0.0207958
L028	0.25974	TT	0.00556093
L030	0.555556	TT	0.0269881
L031	0.272727	TT	0.0204559
L032	0.449275	TT	-0.0042456
L033	0.9	TT	-0.0491073
L034	0.451613	TT	0.015317
L036	0.380282	TT	-0.0283711
L039	0.75	TT	0.0181207
L040	0.690909	TT	0.00715096
L043	0.197531	TT	0.00765858
L045	0.411765	TT	0.000134106
L048	0.408451	TT	-0.0125775
L054	0.41791	TT	0.0269881
L055	0.342857	TT	0.0204559
L056	0.449275	TT	-0.0042456
L057	0.298701	TT	-0.0491073
L062	0.306667	TT	0.0432138
L064	0.784314	TT	0.00715096
L066	0.357143	TT	0.022862
L067	0.895833	TT	0.00765858
L071	0.469697	TT	0.00039124
L074	0.328767	TT	0.029953
L077	0.777778	TT	0.0324739
L078	0.833333	TT	0.0269881
L080	0.434783	TT	-0.0042456
L082	0.227848	TT	0.015317
L085	0.324324	TT	-0.00371884
L092	0.25	TT	-0.0402878
L095	0.754717	TT	0.00039124
L097	0.152941	TT	0.0123172
L098	0.32	TT	0.029953
L099	0.394366	TT	-0.0207958
L102	0.539683	TT	0.0269881
L104	0.1875	TT	-0.0042456
L106	0.152941	TT	0.015317
L112	0.342466	TT	0.00715096
L114	0.27027	TT	0.022862
L117	0.195122	TT	0.000134106
L118	0.555556	TT	0.0111062
L121	0.366197	TT	0.0123172
L122	0.371429	TT	0.029953
L124	0.240506	TT	0.00556093
L125	0.1625	TT	0.0324739
L127	0.283784	TT	0.0204559
L130	0.272727	TT	-0.0491073
L132	0.168675	TT	-0.036161

## Sheet: figure6c
HL	rs736799474
0.5	TT
0.978261	TT
0.52459	TT
1.10169	TT
0.378378	CT
0.28	CT
0.383562	CT
0.222222	CT
0.256098	CT
0.246575	CT
0.386139	CT
0.141176	CT
1	CT
0.49	CT
0.833333	CT
0.402439	CT
0.5	CT
0.315789	CT
0.283784	CT
0.346667	CT
0.361111	CT
0.430556	CT
0.22619	CT
0.144444	CT
0.0927835	CT
0.304878	CT
0.21519	CT
0.264368	CT
0.355263	CT
0.349398	CT
0.523077	CT
0.849057	CT
0.44	CT
0.836735	CT
0.681818	CT
0.407895	CT
0.57971	CT
0.897959	CT
0.333333	CT
0.0425532	CT
0.367647	CT
0.212121	CT
0.530864	CT
0.412698	CT
0.375	CT
0.144444	CT
0.86	CT
0.621212	CT
0.808219	CT
0.461538	CT
0.648148	CT
0.753623	CT
0.201923	CT
0.170732	CT
0.07	CT
0.644068	CT
0.333333	CT
0.571429	CT
0.237113	CT
1.27451	CT
0.9	CT
0.670886	CT
1.225	CT
0.507463	CT
0.207317	CT
0.411765	CC
0.333333	CC
0.324675	CC
0.383562	CC
0.337838	CC
0.342466	CC
0.294872	CC
0.310811	CC
0.317073	CC
0.373333	CC
0.328947	CC
0.238636	CC
0.342466	CC
0.25	CC
0.391304	CC
0.383562	CC
0.337838	CC
0.271605	CC
0.409639	CC
0.287671	CC
0.271605	CC
0.342105	CC
0.405063	CC
0.304878	CC
0.1875	CC
0.283951	CC
0.2	CC
0.246575	CC
0.195122	CC
0.351351	CC
0.193548	CC
0.253165	CC
0.117021	CC
0.373333	CC
0.450704	CC
0.4	CC
0.383562	CC
0.268293	CC
0.11	CC
0.152941	CC
0.170455	CC
0.2875	CC
0.202381	CC
0.174419	CC
0.386364	CC
0.122222	CC
0.0594059	CC
0.238636	CC
0.0752688	CC
0.136364	CC
0.433735	CC
0.269231	CC
0.0833333	CC
0.258824	CC
0.346667	CC
0.296296	CC
0.0869565	CC
0.285714	CC
0.0373832	CC
0.25641	CC
0.197674	CC
0.152941	CC
0.162791	CC
0.195652	CC
0.176471	CC
0.11	CC
0.731343	CC
0.139535	CC
0.11828	CC
0.256098	CC
0.117021	CC
0.506849	CC
0.2	CC
0.216495	CC
0.119565	CC
0.228916	CC
0.25	CC
0.195652	CC
0.036036	CC
0.136842	CC
0.174419	CC
0.166667	CC
0.0776699	CC
0.157895	CC
0.193182	CC
0.382353	CC
0.219178	CC
0.397059	CC
0.297297	CC
0.456522	CC
0.252747	CC
0.278351	CC
0.657895	CC
0.683333	CC
0.536585	CC
0.364865	CC
0.411765	CC
0.330357	CC
0.367647	CC
0.254902	CC
0.166667	CC
0.241379	CC
0.275	CC
0.641791	CC
0.202532	CC
0.175439	CC
0.197531	CC
0.258427	CC
0.32	CC
0.287879	CC
0.379747	CC
0.637931	CC
0.316832	CC
0.33	CC
0.277228	CC
0.26087	CC
0.561644	CC
0.212766	CC
0.515625	CC
0.341463	CC
0.356164	CC
0.183099	CC
0.3	CC
0.409091	CC
0.193182	CC
0.181818	CC
0.444444	CC
0.38806	CC
0.367647	CC
0.343284	CC
0.234375	CC
0.507246	CC
0.608696	CC
0.170732	CC
0.448	CC
0.516129	CC
0.205128	CC
0.519481	CC
0.211111	CC
0.492537	CC
0.120482	CC
0.0714286	CC
0.163043	CC
0.238806	CC
1.15	CC
0.2	CC
0.181818	CC
0.115789	CC
0.186813	CC
0.784314	CC
0.878049	CC
0.434211	CC
0.432099	CC
0.0181818	CC
0.211538	CC
0.509091	CC
0.214286	CC
0.492308	CC
0.361111	CC
0.561404	CC
0.366197	CC
0.411765	CC
0.25	CC
0.234568	CC
0.25	CC
0.0967742	CC
0.184783	CC
0.168831	CC
0.33871	CC
0.243902	CC
0.148936	CC
0.264463	CC
0.32967	CC
0.658824	CC
0.444444	CC
0.166667	CC
0.4375	CC
0.215686	CC
0.424242	CC
0.25	CC
0.315789	CC
0.565217	CC
0.716667	CC

## Sheet: figure7a
Rekatuve luciferase activity
Group	Biological repetition 1	Biological repetition 2	Biological repetition 3	Biological repetition 4
pGL4.18	0.0786767	0.0805073	0.0765766	0.0724221
pGL4.18+pp	2.07021	1.95872	1.96192	1.84796
CC+pp	3.97768	3.7852	3.62674	3.51097
TT+pp	4.88225	4.83746	4.85866	4.81412
